# Supplementary material for: Comparative Secretome Analysis of Magnaporthe oryzae Identified Proteins Involved in Virulence and Cell Wall Integrity
Source: Genomics Proteomics Bioinformatics. 2021 Jul 18;20(4):728–46. doi: 10.1016/j.gpb.2021.02.007 (PMC9880818; doi:10.1016/j.gpb.2021.02.007)
Supplement: Supplementary Table S1 [file mmc7.xlsx]

## Sheet: Sheet1
Table S1 The identified proteins of P131 and Δalg3 secretomes
Protein accession No.	Protein name	Protein length	No.of unique peptides	Sequence coverage [%]	Mol. weight [kDa]	MS/MS count	LFQ intensity of P131			LFQ intensity of ∆alg3			Average LFQ intensity of P131	Average LFQ intensity of ΔALG3	Intensity ratio (P131/∆alg3)	P value	Adjusted P value
							R1	R2	R3	R1	R2	R3
MGG_05785	Invertase	660 aa	18	34.6	71.804	205	13340000000	12908000000	18209000000	0	0	0	14819000000	0	+ ∞	N	NA
MGG_01956	Endoglucanase C	356 aa	9	24.8	36.915	27	121550000	116350000	280710000	0	0	0	172870000	0	+ ∞	N	NA
MGG_00210	Hypothetical protein	275 aa	5	30.7	29.468	17	84753000	207530000	224670000	0	0	0	1.72318e+08	0	+ ∞	N	NA
MGG_08772	Protease inhibitor	307 aa	4	22.2	31.713	16	180480000	74782000	103090000	0	0	0	1.19451e+08	0	+ ∞	N	NA
MGG_12016	Carbohydrate esterase	237 aa	4	27.5	25.041	16	95046000	216890000	128110000	0	0	0	146682000	0	+ ∞	N	NA
MGG_09460	Cell wall protein	258 aa	3	16.7	25.663	10	77830000	141990000	108150000	0	0	0	1.09323e+08	0	+ ∞	N	NA
MGG_13598	Endothiapepsin	455 aa	5	13.4	48.017	11	0	53722000	214860000	0	0	0	8.95273e+07	0	+ ∞	N	NA
MGG_05092	Cell wall mannoprotein	386 aa	4	19	39.375	13	0	133170000	167920000	0	0	0	1.00363e+08	0	+ ∞	N	NA
MGG_02435	Mitochondrial iron uptake protein	203 aa	4	30.2	21.905	10	0	82550000	100100000	0	0	0	6.08833e+07	0	+ ∞	N	NA
MGG_03826	Galactose oxidase	362 aa	4	16.3	37.936	5	0	55096000	77043000	0	0	0	4.40463e+07	0	+ ∞	N	NA
MGG_06523	Hypothetical protein	223 aa	5	30.6	24.388	11	0	32190000	51425000	0	0	0	2.78717e+07	0	+ ∞	N	NA
MGG_01009	Serine-threonine rich protein	154 aa	2	20.3	15.298	7	0	53166000	44283000	0	0	0	32483000	0	+ ∞	N	NA
MGG_03983	HSP70-like protein	218 aa	4	25.3	23.384	17	0	28422000	34349000	0	0	0	2.09237e+07	0	+ ∞	N	NA
MGG_06443	1,2-dihydroxy-3-keto-5-methylthiopentene dioxygenase 2	178 aa	4	27.7	20.661	8	0	23873000	33203000	0	0	0	1.90253e+07	0	+ ∞	N	NA
MGG_07949	Cellobiose dehydrogenase	293 aa	2	13	30.51	10	0	168830000	142500000	0	0	0	1.03777e+08	0	+ ∞	N	NA
MGG_10209	α-amylase 3	567 aa	6	18	61.346	15	154000000	0	85634000	0	0	0	79878000	0	+ ∞	N	NA
MGG_07791	Surface protein 1	135 aa	2	18.7	13.953	15	154330000	0	171440000	0	0	0	108590000	0	+ ∞	N	NA
MGG_08971	Hypothetical protein	191 aa	4	41.1	20.736	77	3868100000	10910000000	12870000000	71183000	85533000	192350000	9.21603e+09	1.16355e+08	79.2059	0.0291322	0.205032
MGG_10466	DJ-1 family protein	266 aa	5	21.1	28.217	55	2163800000	3530700000	1814700000	0	0	115680000	2.50307e+09	38560000	64.9136	0.00934936	0.1432
MGG_06167	Phytase	522 aa	10	25.9	57.625	88	644620000	1580900000	2294700000	0	133350000	174560000	1506740000	1.02637e+08	14.6803	0.0431952	0.242852
MGG_08655	Hypothetical protein	393 aa	8	40.8	42.037	104	4776300000	4306500000	6265300000	688530000	795830000	643560000	5.11603e+09	7.09307e+08	7.21272	0.00174121	0.0880101
MGG_07790	Ligninase H2	475 aa	15	42.2	51.333	102	2678000000	1771200000	1364800000	196360000	308760000	396540000	1938000000	3.00553e+08	6.44811	0.0140047	0.148149
MGG_08370	1,3-beta-glucanosyltransferase gel3	534 aa	10	27.4	55.871	50	341150000	495390000	502140000	83736000	0	125030000	4.46227e+08	6.95887e+07	6.41235	0.0042063	0.117669
MGG_06189	Ecm33	391 aa	12	32.8	40.639	139	4471200000	5037500000	5081800000	812650000	756470000	999310000	4863500000	8.56143e+08	5.68071	4.42826e-05	0.0218783
MGG_05879	Gdsl-like lipase acylhydrolase	244 aa	3	19.8	26.702	17	28235000	44165000	55998000	0	23164000	0	4.27993e+07	7.72133e+06	5.543	0.0346445	0.218891
MGG_09818	Peptidase a1 protein	453 aa	11	44.5	48.357	118	1719300000	2760900000	4314200000	564260000	556820000	525760000	2.93147e+09	5.48947e+08	5.34017	0.0341913	0.218891
MGG_03014	Eukaryotic aspartyl protease	503 aa	5	13.1	53.58	30	132730000	214950000	138370000	0	42234000	49468000	1.62017e+08	3.05673e+07	5.30032	0.0127975	0.1432
MGG_13993	Endoglucanase C	303 aa	7	26.2	33.254	81	867470000	1559800000	1077600000	176220000	206010000	319740000	1168290000	233990000	4.99291	0.0111726	0.1432
MGG_00592	Cell wall glucanosyltransferase	368 aa	16	54	38.442	162	7544300000	6572400000	7632800000	1649300000	1566600000	1648300000	7.24983e+09	1621400000	4.47134	7.86989e-05	0.0218783
MGG_02295	FAD dependent oxidoreductase	468 aa	10	28.5	50.565	54	704570000	482140000	579520000	0	16359000	387310000	5.88743e+08	1.34556e+08	4.37544	0.0328821	0.216056
MGG_04732	Acidic mammalian chitinase	434 aa	15	39.3	45.789	185	2484100000	3284800000	5645700000	661190000	482820000	1470700000	3.80487e+09	871570000	4.36553	0.0422357	0.242093
MGG_00283	Hypothetical protein	147 aa	7	56.8	16.073	273	31267000000	65497000000	62935000000	6631900000	17569000000	15362000000	53233000000	1.31876e+10	4.03658	0.0253235	0.198783
MGG_03439	Acid phosphatase	301 aa	17	68.3	31.695	189	3527600000	5223300000	7938900000	873060000	980920000	2421900000	5.56327e+09	1.42529e+09	3.90324	0.039857	0.231715
MGG_09840	Acetylxylan esterase 2	300 aa	8	27.8	30.582	83	2634600000	2862100000	2462700000	613450000	948270000	535060000	2.65313e+09	6.98927e+08	3.79601	0.000338833	0.0357829
MGG_08275	Hypothetical protein	203 aa	4	29.2	21.252	34	301040000	157930000	138440000	59718000	46063000	55161000	1.99137e+08	5.36473e+07	3.71196	0.0473678	0.250824
MGG_01085	ThiJ/PfpI family protein	250 aa	8	51.4	26.67	959	38704000000	45514000000	17473000000	5470900000	11884000000	10109000000	33897000000	9.15463e+09	3.70272	0.0460303	0.248474
MGG_04944	Hypothetical protein	268 aa	8	39.3	27.294	103	2374700000	2877200000	4122300000	522670000	700640000	1386500000	3.12473e+09	8.69937e+08	3.59191	0.0179684	0.161136
MGG_17153	Chitinase	429 aa	13	40.2	46.36	134	6243100000	4865500000	6648700000	1240500000	1387200000	2526500000	5919100000	1.71807e+09	3.44521	0.00340442	0.117669
MGG_08342	Phosphorylcholine phosphatase	362 aa	6	24.4	39.875	30	200590000	170470000	213430000	0	61212000	111560000	194830000	5.75907e+07	3.38301	0.0167108	0.154853
MGG_00552	Acid phosphatase	464 aa	8	25.9	50.763	45	446740000	260720000	362430000	69657000	111670000	142280000	356630000	107869000	3.30614	0.0125709	0.1432
MGG_00505	Septation protein SUN4	417 aa	10	38.2	43.597	222	15830000000	21721000000	30914000000	7996100000	6325600000	9014400000	2.28217e+10	7778700000	2.93387	0.0279391	0.205032
MGG_01134	Cell wall glucanase	440 aa	4	14.6	46.89	17	85758000	51147000	77702000	0	37372000	37832000	7.15357e+07	25068000	2.85366	0.0465509	0.248868
MGG_03369	Lipocalin-like domain-containing protein	197 aa	3	23	20.849	17	77508000	84382000	64144000	0	40466000	38903000	7.53447e+07	2.64563e+07	2.84789	0.0280517	0.205032
MGG_05689	Calcineurin-like phosphoesterase	442 aa	9	33.8	49.561	68	362100000	309530000	369070000	138920000	122150000	127260000	346900000	1.29443e+08	2.67994	0.000363422	0.0357829
MGG_04582	Glycoside hydrolase	542 aa	9	22.6	55.891	94	2204700000	1077200000	1851400000	708960000	699710000	520780000	1711100000	643150000	2.6605	0.0343628	0.218891
MGG_03995	Carboxypeptidase S1	593 aa	4	18.4	63.027	20	114950000	123350000	106140000	47377000	0	85728000	1.14813e+08	4.43683e+07	2.58773	0.0495185	0.256993
MGG_09321	Hypothetical protein	365 aa	12	57.7	38.315	216	12222000000	7999800000	7533900000	6037400000	1764700000	2936600000	9251900000	3.57957e+09	2.58464	0.044492	0.246654
MGG_12523	Adhesin protein Mad1	708 aa	7	13.7	72.224	108	1127600000	1274100000	1850700000	592380000	568400000	664630000	1.41747e+09	608470000	2.32956	0.0220734	0.18697
MGG_11861	1,3-beta-glucanosyltransferase gel4	529 aa	14	29.7	56.562	297	5716300000	6907600000	8630900000	2802600000	3052500000	3659500000	7.08493e+09	3.17153e+09	2.23391	0.0114253	0.1432
MGG_06643	Endothelin-converting enzyme	780 aa	31	47.8	85.844	272	3434500000	3728700000	3780400000	797280000	2129500000	2079000000	3.64787e+09	1.66859e+09	2.18619	0.0116182	0.1432
MGG_04689	Glucan 1,3-beta-glucosidase	398 aa	11	42.1	42.225	182	3688800000	3141600000	2671400000	1161000000	1626300000	1723300000	3.16727e+09	1.50353e+09	2.10655	0.00819856	0.1432
MGG_09842	Hypothetical protein	171 aa	4	42.9	18.338	61	534170000	9294900000	6634800000	0	111710000	516240000	5.48796e+09	2.09317e+08	26.2184	0.111976	0.381953
MGG_02188	Glutamyl-tRNA Gln amidotransferase subunit A	559aa	15	35.4	59.982	46	595150000	197330000	143580000	20732000	0	21971000	312020000	1.42343e+07	21.9202	0.105022	0.371924
MGG_05788	Poly 3-hydroxybutyrate depolymerase	321aa	7	33.6	35.171	31	634630000	95807000	45061000	52512000	0	0	2.58499e+08	17504000	14.768	0.272258	0.619694
MGG_09377	Hypothetical protein	196 aa	7	55.9	20.974	59	477490000	2603800000	3341200000	83142000	47031000	354530000	2140830000	1.61568e+08	13.2504	0.0837692	0.349575
MGG_16187	BYS1 domain protein	153 aa	5	52	16.252	95	1842900000	20282000000	15416000000	360210000	50715000	2995000000	1.25136e+10	1.13531e+09	11.0222	0.111779	0.381953
MGG_07560	Hypothetical protein	396 aa	5	18	41.328	60	532470000	1220800000	2172900000	63814000	88274000	268160000	1.30872e+09	1.40083e+08	9.34251	0.0715923	0.321011
MGG_13578	Sulphydryl oxidase	399 aa	16	43.5	43.596	403	36876000000	14990000000	13096000000	2888800000	1882200000	2183100000	21654000000	2.31803e+09	9.34154	0.0645228	0.305027
MGG_00940	Tripeptidyl-peptidase 1	640 aa	13	30.2	69.06	51	146330000	482230000	1124600000	0	103540000	109950000	5.84387e+08	7.11633e+07	8.21191	0.150611	0.457593
MGG_07306	Mixed-linked glucanase	753 aa	9	20.7	78.023	37	960770000	295720000	331660000	213450000	0	0	5.29383e+08	71150000	7.44038	0.11409	0.386793
MGG_16836	Hypothetical protein	174 aa	3	30.6	18.583	280	2554200000	9203000000	7983800000	1333000000	167190000	1367300000	6.58033e+09	955830000	6.88442	0.0539616	0.268182
MGG_02654	Hypothetical protein	574 aa	9	25.7	62.177	30	380020000	105580000	87901000	83833000	0	0	191167000	2.79443e+07	6.84099	0.173208	0.481979
MGG_02638	Hypothetical protein	165 aa	6	70.1	17.944	57	176760000	845380000	720680000	63232000	117740000	96877000	580940000	9.26163e+07	6.27254	0.0766675	0.335647
MGG_01851	Hypothetical protein	148 aa	3	32	15.679	17	0	311170000	132050000	0	0	73940000	147740000	2.46467e+07	5.99432	0.25827	0.611187
MGG_07973	Surface protein 1	147 aa	7	74.7	15.385	267	2154400000	15705000000	16978000000	1692400000	2024800000	2132800000	1.16125e+10	1950000000	5.95511	0.111413	0.381953
MGG_00588	CIA30 family protein	253 aa	12	56.3	27.52	99	587830000	2633500000	3542700000	288950000	361090000	571360000	2.25468e+09	4.07133e+08	5.53793	0.10312	0.371924
MGG_08300	Hypothetical protein	166 aa	6	46.1	17.031	32	0	257680000	945390000	0	44410000	177440000	4.01023e+08	73950000	5.4229	0.318283	0.667793
MGG_05232	Hypothetical protein	245 aa	4	32	25.464	48	1216200000	409880000	275730000	278270000	0	73378000	6.33937e+08	117216000	5.40828	0.165775	0.475108
MGG_00052	Hypothetical protein	225 aa	10	74.6	23.958	176	760740000	2440400000	3004700000	133090000	314680000	806460000	2.06861e+09	4.18077e+08	4.94793	0.0787858	0.340421
MGG_02532	Endoglucanase 1	425 aa	18	60.4	45.062	405	11870000000	15048000000	30644000000	2725100000	2967800000	5951600000	1.91873e+10	3881500000	4.94328	0.0602297	0.291197
MGG_16201	Hypothetical protein	150 aa	6	49	16.997	54	0	950570000	1245000000	70270000	344250000	99064000	7.31857e+08	1.71195e+08	4.275	0.219618	0.560682
MGG_07625	Hypothetical protein	178 aa	3	19.8	18.999	43	483530000	944670000	1647400000	283660000	111880000	327670000	1025200000	241070000	4.25271	0.0852906	0.349575
MGG_04861	Glycine cleavage system H protein	179 aa	5	30.9	18.797	12	0	89897000	194710000	0	68390000	0	94869000	2.27967e+07	4.16153	0.30082	0.656525
MGG_04913	Hypothetical protein	105 aa	6	75	11.513	125	865750000	7519500000	9753100000	1680300000	991990000	1705200000	6.04612e+09	1.45916e+09	4.14355	0.162079	0.468636
MGG_08253	Hypothetical protein	155 aa	3	22.7	16.307	24	426170000	261900000	98367000	0	85778000	105020000	2.62146e+08	6.35993e+07	4.12183	0.118017	0.39768
MGG_03691	Hypothetical protein	195 aa	2	12.4	19.588	13	0	287840000	230090000	0	0	133370000	1.72643e+08	4.44567e+07	3.88341	0.263094	0.611187
MGG_16377	Hypothetical protein	791 aa	22	31.8	86.343	164	2786400000	804670000	1063100000	728250000	193450000	418180000	1551390000	4.46627e+08	3.47357	0.159907	0.468636
MGG_03593	Hypothetical protein	345 aa	6	32.3	33.82	86	968870000	1829900000	3741100000	397310000	885570000	1070600000	2.17996e+09	7.84493e+08	2.77881	0.173374	0.481979
MGG_10591	Endo-beta-1,3-glucanase	747 aa	15	25.1	81.992	147	2435700000	1770900000	848450000	560980000	890300000	423260000	1.68502e+09	6.24847e+08	2.69669	0.092048	0.352956
MGG_13654	Hypothetical protein	124 aa	6	62.6	12.742	120	5377600000	12840000000	8849200000	4036200000	3817500000	2399400000	9.02227e+09	3417700000	2.63987	0.064736	0.305027
MGG_07868	Glycosyl hydrolase family 10	363 aa	10	33.7	40.348	59	543640000	383600000	258720000	95393000	183710000	180700000	395320000	1.53268e+08	2.57928	0.0503454	0.256993
MGG_11608	Laccase-2	598 aa	16	34.7	65.385	193	7557400000	3174000000	6964600000	1020700000	1320000000	4712900000	5.89867e+09	2351200000	2.50879	0.122024	0.406259
MGG_08416	Lipase 1	568 aa	23	52.6	61.116	235	8666300000	1875100000	2763700000	2300700000	337230000	2668600000	4.43503e+09	1.76884e+09	2.50731	0.301738	0.656525
MGG_07877	Dipeptidyl-peptidase V	719 aa	11	21.6	78.605	41	148670000	177020000	259710000	0	73138000	168850000	1.95133e+08	8.06627e+07	2.41913	0.125089	0.411534
MGG_09412	Hypothetical protein	312 aa	3	10.6	33.24	512	17909000000	9957800000	7948500000	5453000000	3396500000	5959200000	1.19384e+10	4.93623e+09	2.41853	0.0896425	0.350509
MGG_06631	Hypothetical protein	429 aa	17	54	45.041	174	2754900000	1223000000	1108500000	1023600000	426300000	675840000	1.69547e+09	708580000	2.39277	0.151849	0.458847
MGG_03502	Feruloyl esterase B	543 aa	8	20.7	58.017	28	112520000	104470000	153300000	57708000	98287000	0	123430000	5.19983e+07	2.37373	0.0912936	0.352495
MGG_06249	Translationally controlled tumor protein	171 aa	5	43.5	19.335	22	0	117030000	229240000	0	0	154250000	1.15423e+08	5.14167e+07	2.24486	0.487584	0.849223
MGG_06033	Hypothetical protein	805 aa	7	13.4	81.846	97	7068900000	4428900000	8188900000	1543300000	5220500000	2006800000	6.56223e+09	2.92353e+09	2.24462	0.0861364	0.349575
MGG_09648	Hypothetical protein	188 aa	4	35.8	20.095	34	214080000	383910000	218820000	138360000	176070000	55736000	272270000	1.23389e+08	2.2066	0.0876968	0.350509
MGG_04257	Hypothetical protein	447 aa	9	27.4	48.412	41	262040000	251050000	452000000	54226000	76253000	323130000	3.21697e+08	151203000	2.12758	0.189877	0.510008
MGG_06035	FK506-binding protein 1B	114 aa	6	79.6	11.975	46	159410000	866860000	1071000000	391990000	303310000	305530000	699090000	333610000	2.09553	0.258551	0.611187
MGG_14715	Hypothetical protein	195 aa	2	16.5	21.076	53	1400600000	3178400000	6955400000	2284100000	682980000	2816600000	3844800000	1.92789e+09	1.9943	0.337022	0.687525
MGG_09641	Hypothetical protein	258 aa	2	11.7	26.269	70	1938800000	1601300000	1641200000	839820000	928720000	895230000	1727100000	8.87923e+08	1.9451	0.00156283	0.0868934
MGG_08577	Hypothetical protein	432 aa	9	39.2	45.979	120	1626200000	1270600000	1646000000	610560000	750630000	1005000000	1.51427e+09	788730000	1.91988	0.0124456	0.1432
MGG_13009	Hypothetical protein	226 aa	7	31.1	24.138	289	4307300000	10070000000	11526000000	6087000000	4425300000	2980300000	8.63443e+09	4.49753e+09	1.91982	0.157138	0.468636
MGG_16300	Hypothetical protein	505 aa	2	7.7	53.486	13	39908000	0	21034000	0	0	31828000	20314000	1.06093e+07	1.91473	0.569135	0.941782
MGG_05344	SnodProt1	138 aa	5	76.6	14.205	195	5588100000	35262000000	30333000000	13189000000	8582500000	15950000000	23727700000	1.25738e+10	1.88707	0.302337	0.656525
MGG_07842	Hypothetical protein	573 aa	11	33.6	61.125	67	312570000	461860000	800190000	300980000	118000000	421830000	5.24873e+08	280270000	1.87274	0.221659	0.560682
MGG_13977	Alkaline proteinase	964 aa	5	7	102.75	13	66289000	0	33500000	0	0	54549000	33263000	18183000	1.82935	0.598384	0.984323
MGG_07624	Hypothetical protein	185 aa	5	38.6	20.396	78	425080000	582410000	804010000	312710000	87967000	591500000	6.03833e+08	3.30726e+08	1.82578	0.208779	0.542434
MGG_14307	L-ascorbate oxidase	604 aa	8	15.6	67.205	58	658780000	321790000	641480000	0	159900000	731090000	5.40683e+08	2.96997e+08	1.8205	0.380522	0.734723
MGG_13177	Hypothetical protein	257 aa	4	23.4	26.02	36	692310000	342030000	422560000	279980000	230780000	318910000	4.85633e+08	2.76557e+08	1.756	0.127408	0.412184
MGG_01466	Hypothetical protein	329 aa	2	8.5	34.339	20	0	171480000	166250000	0	0	193240000	1.12577e+08	6.44133e+07	1.74772	0.603527	0.989506
MGG_08455	Hypothetical protein	387 aa	8	26.7	41.23	33	730700000	61149000	46265000	306640000	111890000	62281000	2.79371e+08	1.6027e+08	1.74313	0.642657	1
MGG_11750	Hypothetical protein	335 aa	8	29	34.765	382	3864400000	8581500000	12627000000	6708100000	2046200000	6190400000	8.35763e+09	4.98157e+09	1.67771	0.313465	0.66097
MGG_09079	Hypothetical protein	235 aa	7	51.7	23.438	231	15519000000	16813000000	13613000000	10291000000	7505800000	9711800000	15315000000	9.16953e+09	1.6702	0.00814086	0.1432
MGG_04599	Hypothetical protein	230 aa	3	10.5	23.082	93	1059300000	2826800000	2930000000	1653300000	1407300000	1094200000	2.27203e+09	1.38493e+09	1.64054	0.23082	0.57232
MGG_01261	Trehalase	699 aa	20	34.2	78.511	171	1239800000	1979400000	2429500000	675810000	1215500000	1573800000	1882900000	1.15504e+09	1.63016	0.168857	0.48146
MGG_07419	Hypothetical protein	407 aa	16	66	44.171	296	13686000000	4006800000	3573100000	7668400000	3364800000	2053400000	7.08863e+09	4362200000	1.62501	0.503297	0.863683
MGG_06722	1,3-beta-glucanosyltransferase gel2	486 aa	8	21	51.22	57	171650000	239220000	374060000	70085000	113280000	310890000	2.61643e+08	1.64752e+08	1.58811	0.365661	0.713773
MGG_06669	Hypothetical protein	210 aa	5	37.8	22.986	71	348520000	840120000	786620000	453330000	648920000	229460000	658420000	4.43903e+08	1.48325	0.33808	0.687525
MGG_01557	Phosphatidylglycerol/phosphatidylinositol transfer protein	179 aa	9	49.4	19.555	69	267750000	415420000	420960000	291290000	473760000	0	3.68043e+08	2.55017e+08	1.44321	0.484287	0.84674
MGG_06234	Hypothetical protein	142 aa	3	31.2	15.19	34	101870000	332390000	94355000	128530000	122700000	115530000	176205000	1.22253e+08	1.44131	0.528251	0.890023
MGG_10515	Hypothetical protein	337 aa	6	27.4	36.006	20	172990000	160290000	100420000	70515000	99796000	130810000	1.44567e+08	1.00374e+08	1.44028	0.194039	0.511306
MGG_01064	Hypothetical protein	99 aa	3	37.8	10.496	27	43113000	163230000	229950000	59375000	109770000	137440000	145431000	102195000	1.42307	0.505987	0.865626
MGG_15022	Hypothetical protein	143 aa	6	71.1	14.322	75	1295300000	12133000000	12176000000	7803100000	4438800000	5822200000	8.53477e+09	6.02137e+09	1.41741	0.539321	0.9032
MGG_04973	Carbonate dehydratase	273 aa	6	33.1	29.863	71	557990000	465190000	264740000	272550000	278230000	384450000	4.29307e+08	3.11743e+08	1.37712	0.27867	0.627289
MGG_11657	Hypothetical protein	381 aa	6	17.6	40.775	113	4645000000	3239300000	2768500000	3049600000	1634000000	3078800000	3.55093e+09	2.58747e+09	1.37236	0.261899	0.611187
MGG_04870	Hypothetical protein	577 aa	11	22	64.108	26	48277000	35366000	75951000	0	0	117570000	53198000	39190000	1.35744	0.749673	1
MGG_07657	Hypothetical protein	339 aa	2	9.2	34.3	8	0	80407000	62178000	0	0	107690000	4.75283e+07	3.58967e+07	1.32403	0.801813	1
MGG_08047	Glycerophosphoryl diester phosphodiesterase	425 aa	15	42.2	46.368	92	697280000	415220000	450770000	149980000	618140000	414310000	521090000	3.94143e+08	1.32208	0.476971	0.839227
MGG_13622	Fungal cellulose binding domain-containing protein	369 aa	15	46.7	37.791	266	6609400000	2692400000	3648900000	3588500000	1234000000	5462800000	4316900000	3.42843e+09	1.25915	0.628658	1
MGG_01423	Hypothetical protein	261 aa	5	22.7	28.574	40	187330000	124870000	77050000	126270000	141460000	43684000	129750000	1.03805e+08	1.24994	0.587692	0.969605
MGG_11149	Hypothetical protein	482 aa	7	27.2	50.569	100	1721200000	1383600000	1463200000	1368700000	1066000000	1341800000	1.52267e+09	1.25883e+09	1.20959	0.133604	0.426918
MGG_03029	Metalloproteinase	358 aa	9	37	38.77	182	9919400000	6759200000	5427700000	7120600000	6978600000	4524100000	7.36877e+09	6.20777e+09	1.18702	0.502253	0.863683
MGG_03442	Hypothetical protein	246 aa	3	26.5	25.925	56	1107800000	454280000	453290000	556590000	422350000	740890000	671790000	5.73277e+08	1.17184	0.69869	1
MGG_14513	Hypothetical protein	463 aa	11	30.1	50.704	61	536680000	246990000	374930000	107880000	88140000	794090000	386200000	3.30037e+08	1.17017	0.83112	1
MGG_13765	Hypothetical protein	583 aa	18	43.8	64.714	157	761210000	778210000	697200000	201030000	753900000	963840000	745540000	639590000	1.16565	0.667433	1
MGG_13471	Hypothetical protein	478 aa	7	29.1	45.443	68	795300000	684740000	539230000	589470000	394580000	751530000	673090000	5.78527e+08	1.16346	0.498097	0.862747
MGG_09527	Hypothetical protein	393 aa	8	44.4	39.278	158	5388700000	3718600000	2575300000	2991000000	2592900000	4529100000	3894200000	3371000000	1.15521	0.631082	1
MGG_03149	Dihydrolipoyllysine-residue succinyltransferase	422 aa	3	10.7	46.558	13	42719000	61621000	67031000	0	148480000	0	5.71237e+07	4.94933e+07	1.15417	0.886185	1
MGG_05982	Hypothetical protein	139 aa	3	34.1	15.326	13	75532000	112210000	101800000	101170000	95921000	54151000	96514000	8.37473e+07	1.15244	0.527015	0.890023
MGG_02851	Hypothetical protein	434 aa	7	23.6	45.241	35	401900000	158000000	162870000	312830000	100890000	218430000	2.40923e+08	2.10717e+08	1.14335	0.780166	1
MGG_12474	5-nucleotidase	557 aa	3	6.5	60.622	9	17005000	0	62055000	0	0	69914000	2.63533e+07	2.33047e+07	1.13082	0.923345	1
MGG_05751	Hypothetical protein	160 aa	2	20.1	16.674	11	0	52764000	90445000	0	126760000	0	4.77363e+07	4.22533e+07	1.12976	0.917522	1
MGG_03164	Cofilin	153 aa	5	61.2	16.629	37	135170000	228300000	159830000	111540000	232990000	118800000	1.74433e+08	1.54443e+08	1.12943	0.699595	1
MGG_06169	Hypothetical protein	405 aa	8	18.1	43.841	75	619040000	726020000	1130900000	259420000	421030000	1513100000	825320000	7.31183e+08	1.12875	0.834969	1
MGG_01986	Hypothetical protein	333 aa	8	36.1	36.106	68	900920000	182500000	199180000	523950000	238220000	407020000	4.27533e+08	389730000	1.097	0.887505	1
MGG_11167	Hypothetical protein	162 aa	3	26.7	17.78	15	19081000	35399000	39881000	0	86765000	0	3.14537e+07	2.89217e+07	1.08755	0.935951	1
MGG_14966	Hypothetical protein	394 aa	7	31.8	41.389	98	2113400000	1403900000	1334700000	917930000	3014500000	551560000	1.61733e+09	1.49466e+09	1.08207	0.886482	1
MGG_06359	Hypothetical protein	248 aa	8	40.9	27.11	98	3069700000	722990000	425540000	1225300000	1969000000	717940000	1.40608e+09	1304080000	1.07821	0.916315	1
MGG_00814	HSP90-like protein	328 aa	7	22.3	36.433	20	0	52869000	67871000	0	57214000	55491000	4.02467e+07	3.75683e+07	1.07129	0.928065	1
MGG_09235	DnaJ domain-containing protein	541 aa	4	16.3	58.054	26	0	141710000	166950000	83685000	156180000	60397000	1.02887e+08	1.00087e+08	1.02797	0.964686	1
MGG_07234	FK506-binding protein 2	186 aa	5	31.4	19.562	21	0	290430000	370980000	277490000	222300000	149640000	220470000	2.16477e+08	1.01845	0.97475	1
MGG_00527	Hypothetical protein	208 aa	6	35.3	20.546	107	3851400000	11946000000	14945000000	12122000000	7502600000	10785000000	1.02475e+10	1.01365e+10	1.01094	0.976804	1
MGG_11224	Hypothetical protein	302 aa	8	30.6	31.075	289	38313000000	28524000000	39178000000	37560000000	23617000000	44790000000	3.53383e+10	3.53223e+10	1.00045	0.998308	1
MGG_09640	α-amylase 1	533 aa	14	31.4	58.715	83	979280000	378090000	389210000	591110000	429600000	743210000	5.82193e+08	5.87973e+08	0.99017	0.980139	1
MGG_06127	Profilin	132 aa	2	20.6	13.894	23	0	193290000	148970000	149470000	96813000	109040000	1.14087e+08	118441000	0.963236	0.946156	1
MGG_01689	Rho GDP dissociation inhibitor	200 aa	11	66.3	22.63	44	790500000	0	0	346610000	424950000	49303000	263500000	273621000	0.963011	0.973583	1
MGG_07331	1,3-beta-glucanosyltransferase gel1	447 aa	12	32.5	48.84	103	1378300000	980720000	1032700000	661220000	1163800000	1742800000	1.13057e+09	1.18927e+09	0.950642	0.86998	1
MGG_08480	α/β hydrolase	292 aa	9	41.9	31.326	74	915110000	205850000	276920000	657770000	285330000	542050000	465960000	495050000	0.941238	0.913296	1
MGG_08774	Chitin deacetylase	369 aa	8	32.3	38.797	22	246510000	0	0	121410000	64722000	75982000	82170000	8.73713e+07	0.940469	0.953584	1
MGG_09272	β-glucosidase 1	874 aa	27	37.7	94.664	309	4751200000	2405400000	3824500000	4338200000	2087400000	5387300000	3.66037e+09	3.93763e+09	0.929585	0.827007	1
MGG_08454	Elicitor	236 aa	9	63.4	25.307	105	2771100000	512860000	186600000	1928200000	1078100000	746410000	1.15685e+09	1.2509e+09	0.924814	0.920531	1
MGG_04436	Elongation factor 1-beta	230 aa	9	64.6	25.127	91	803700000	1558000000	1859100000	1266200000	2452800000	845510000	1.40693e+09	1.5215e+09	0.924699	0.851669	1
MGG_04237	Hypothetical protein	371 aa	3	10.8	38.67	19	154530000	73276000	75950000	171050000	65744000	95118000	101252000	1.10637e+08	0.91517	0.830832	1
MGG_05753	Protein disulfide-isomerase	511 aa	17	39.8	55.795	84	146790000	199180000	405030000	110850000	403060000	313910000	2.50333e+08	275940000	0.907202	0.837464	1
MGG_03245	Aldose 1-epimerase	405 aa	10	30.2	45.032	47	106120000	157320000	304890000	161910000	107480000	360740000	1.89443e+08	2.10043e+08	0.901925	0.842739	1
MGG_14917	Hypothetical protein	344 aa	10	52.8	36.389	68	144720000	304570000	372910000	163330000	168610000	607950000	2.74067e+08	3.13297e+08	0.874783	0.820683	1
MGG_17532	Hypothetical protein	231 aa	7	45.2	25.104	46	147630000	209980000	424860000	256740000	270910000	382060000	2.60823e+08	3.03237e+08	0.860131	0.671522	1
MGG_10532	Necrosis and ethylene inducing peptide	248 aa	6	59.1	26.516	46	480430000	235890000	171710000	464640000	346950000	238050000	296010000	349880000	0.846033	0.662712	1
MGG_00081	Hypothetical protein	190 aa	8	76.7	19.654	326	38392000000	39692000000	42516000000	63226000000	31872000000	47463000000	40200000000	4.75203e+10	0.845954	0.467723	0.828894
MGG_02134	γ-glutamyltransferase	567 aa	5	11.5	60.468	10	59836000	0	0	39904000	0	33829000	1.99453e+07	2.45777e+07	0.811523	0.853299	1
MGG_00992	Hypothetical protein	371 aa	12	35.4	38.554	94	278320000	677130000	1011100000	728860000	555800000	1139400000	6.55517e+08	808020000	0.811263	0.606873	0.989506
MGG_05690	Hypothetical protein	618 aa	31	67.7	67.85	1051	47187000000	15362000000	11416000000	32881000000	31242000000	27537000000	24655000000	3.05533e+10	0.80695	0.633134	1
MGG_00104	Hypothetical protein	148 aa	6	41.5	16.526	20	132730000	0	46542000	109000000	114030000	0	5.97573e+07	7.43433e+07	0.803802	0.799758	1
MGG_12798	Para-nitrobenzyl esterase	557 aa	23	61.9	61.334	258	4544500000	1114600000	1167600000	3387500000	1383300000	3751200000	2.27557e+09	2.84067e+09	0.801068	0.697533	1
MGG_07067	FAD binding domain-containing protein	509 aa	4	11.2	54.568	12	47405000	0	73564000	0	0	154510000	40323000	5.15033e+07	0.78292	0.851028	1
MGG_09602	Hypothetical protein	641 aa	12	19.8	72.353	65	477230000	586910000	506980000	789020000	547090000	690080000	5.23707e+08	6.75397e+08	0.775406	0.121878	0.406259
MGG_17123	Hypothetical protein	299 aa	7	42.3	31.491	73	985480000	257020000	325070000	891970000	331570000	799540000	5.22523e+08	674360000	0.774843	0.628155	1
MGG_05608	Hypothetical protein	198 aa	10	61.9	20.842	105	2215700000	594130000	321350000	1718800000	1959200000	399250000	1.04373e+09	1.35908e+09	0.767964	0.701184	1
MGG_01655	Copper radical oxidase	1004 aa	13	19.8	105.1	47	74795000	115140000	238760000	0	23242000	536470000	1.42898e+08	1.86571e+08	0.765921	0.822057	1
MGG_12396	Hypothetical protein	123 aa	4	37.7	13.35	19	55778000	0	78839000	63673000	112860000	0	4.48723e+07	5.88443e+07	0.76256	0.745607	1
MGG_10447	Peptidyl-prolyl cis-trans isomerase	216 aa	8	53.5	23.553	62	946590000	552800000	423830000	686260000	781630000	1072500000	6.41073e+08	8.46797e+08	0.757057	0.352002	0.70148
MGG_09212	Nitroreductase	293 aa	10	40.8	32.925	75	817420000	128090000	178310000	342510000	914800000	249660000	3.74607e+08	5.02323e+08	0.745748	0.696087	1
MGG_09404	Feruloyl esterase B	541 aa	13	36.5	58.739	64	289020000	150820000	195500000	228460000	244010000	384960000	211780000	285810000	0.740982	0.313798	0.66097
MGG_13936	Hypothetical protein	430 aa	4	19.6	47.028	58	407720000	452130000	377840000	654480000	386610000	672110000	4.12563e+08	5.71067e+08	0.722443	0.170045	0.481979
MGG_10400	GPI-anchored cell wall beta-1,3-endoglucanase EglC	311 aa	9	46.8	34.364	94	1632600000	838320000	1655300000	559810000	1678900000	3726200000	1.37541e+09	1.9883e+09	0.691749	0.559935	0.932108
MGG_16250	Hypothetical protein	401 aa	5	20	42.789	29	152740000	47847000	31379000	89595000	95472000	151900000	77322000	1.12322e+08	0.688394	0.460222	0.82543
MGG_17802	Hypothetical protein	450 aa	9	25.4	50.122	25	125500000	0	56257000	67588000	110330000	89038000	6.05857e+07	8.89853e+07	0.68085	0.499911	0.863201
MGG_08905	Triosephosphate isomerase	251 aa	6	31.6	27.092	36	108330000	109920000	143050000	135550000	209410000	192490000	1.20433e+08	179150000	0.672249	0.0789827	0.340421
MGG_01096	Glucoamylase	650 aa	16	36.4	69.464	95	357700000	297750000	390640000	117700000	264390000	1215100000	3.48697e+08	5.32397e+08	0.654957	0.622649	1
MGG_10445	Thermostable alkaline protease	793 aa	17	23.4	82.834	190	2267700000	4979100000	4939400000	7338900000	3357200000	8204100000	4.06207e+09	6.30007e+09	0.644766	0.268105	0.618532
MGG_06936	Elongation factor 1-gamma	413 aa	13	37.9	47.214	50	567980000	0	0	263490000	406170000	212820000	1.89327e+08	294160000	0.643618	0.62447	1
MGG_03316	Serin endopeptidase	808 aa	8	13.3	85.632	20	0	0	201600000	0	85146000	231830000	67200000	1.05659e+08	0.63601	0.70745	1
MGG_09894	40S ribosomal protein S28	69 aa	2	30.9	7.7179	25	62076000	0	74650000	91167000	77155000	48474000	4.55753e+07	7.22653e+07	0.630667	0.367157	0.713773
MGG_07631	Fungal cellulose binding domain-containing protein	336 aa	10	45.7	34.986	81	1233400000	237450000	256920000	1148000000	687670000	909740000	5.75923e+08	9.15137e+08	0.62933	0.39298	0.750847
MGG_14157	Hypothetical protein	454 aa	17	39.3	47.926	241	5856000000	1851100000	1969300000	6421200000	5256900000	3744100000	3.22547e+09	5.14073e+09	0.627433	0.278037	0.627289
MGG_13291	Copper amine oxidase	797 aa	14	26.4	88.636	39	187850000	46899000	129660000	0	0	581650000	1.2147e+08	1.93883e+08	0.626509	0.73328	1
MGG_04757	Hypothetical protein	495 aa	10	32.8	53.057	126	2683700000	1977200000	5135800000	1150900000	761670000	13770000000	3.26557e+09	5.22752e+09	0.624687	0.677295	1
MGG_03761	Hypothetical protein	1640 aa	18	14.8	170.16	96	802590000	611880000	598390000	924230000	542170000	1757200000	6.70953e+08	1.07453e+09	0.624414	0.330555	0.680698
MGG_09736	Hypothetical protein	211 aa	5	36.2	20.587	77	514860000	2300000000	2253500000	2994100000	2478500000	2702900000	1.68945e+09	2.72517e+09	0.619945	0.162674	0.468636
MGG_05962	Hypothetical protein	126 aa	7	77.6	13.805	30	111410000	84773000	83769000	157690000	254660000	39415000	9.33173e+07	1.50588e+08	0.619685	0.414005	0.772438
MGG_12300	Hydroxyacylglutathione hydrolase	287 aa	10	43.7	31.782	51	172370000	204990000	237530000	471770000	386310000	158660000	2.04963e+08	3.38913e+08	0.604766	0.232634	0.57232
MGG_10827	Hypothetical protein	110 aa	7	76.1	11.075	79	446800000	361260000	895530000	856220000	1587200000	392770000	5.67863e+08	9.45397e+08	0.600661	0.382457	0.7358
MGG_08025	Hypothetical protein	1665 aa	17	18.8	173.52	110	496800000	737390000	659450000	1134600000	841350000	1206400000	6.31213e+08	1.06078e+09	0.595045	0.0314308	0.215748
MGG_09571	Hypothetical protein	710 aa	16	22.4	75.097	129	4703900000	1579800000	835140000	6083900000	3876800000	2022500000	2.37295e+09	3994400000	0.594068	0.386077	0.740203
MGG_02713	Nascent polypeptide-associated complex subunit beta	173 aa	8	61.6	18.887	62	344170000	175480000	266300000	514550000	420310000	413430000	2.61983e+08	449430000	0.582924	0.0330302	0.216056
MGG_08355	Hypothetical protein	114 aa	5	55.8	11.82	163	465310000	6983100000	8231200000	9279600000	3417400000	14267000000	5.22654e+09	8988000000	0.581502	0.395233	0.751127
MGG_16739	Eukaryotic translation initiation factor 5A	165 aa	5	42.7	18.26	28	0	102200000	277000000	223580000	227430000	203790000	126400000	2.18267e+08	0.579108	0.321157	0.67129
MGG_07704	Carboxypeptidase A	444 aa	7	30.5	48.214	23	191590000	0	0	0	152280000	181820000	6.38633e+07	1.11367e+08	0.573451	0.606707	0.989506
MGG_08622	Nucleoside diphosphate kinase	238 aa	5	22.4	25.89	64	764390000	168700000	148970000	369100000	908420000	666510000	3.60687e+08	648010000	0.556607	0.323112	0.672847
MGG_06480	40S ribosomal protein S12	148 aa	8	50.3	16.2	56	142430000	151140000	196900000	306830000	338250000	249540000	163490000	2.98207e+08	0.548244	0.0121713	0.1432
MGG_15739	Inorganic pyrophosphatase	291 aa	14	52.1	32.621	78	306600000	116950000	170210000	293400000	412710000	380780000	197920000	3.62297e+08	0.546293	0.0696086	0.319277
MGG_13645	50S ribosomal protein L13e	203 aa	4	21.8	23.073	14	326310000	0	0	320840000	281520000	0	108770000	2.00787e+08	0.541719	0.568932	0.941782
MGG_09470	Myosin regulatory light chain cdc4	151 aa	6	50	16.797	23	0	62339000	110950000	83987000	196770000	39333000	57763000	1.06697e+08	0.541376	0.437493	0.797529
MGG_01383	Hypothetical protein	397 aa	6	23	41.855	70	1092700000	1272900000	923260000	2435400000	1864600000	1863100000	1.09629e+09	2.05437e+09	0.533637	0.0113025	0.1432
MGG_01941	FAD binding domain-containing protein	521 aa	13	33.3	55.62	70	255180000	198690000	275110000	216350000	186730000	972670000	2.42993e+08	4.58583e+08	0.529878	0.450704	0.815572
MGG_04612	60S ribosomal protein L8-B	262 aa	4	18.8	29.159	34	403060000	0	0	321550000	382270000	59257000	1.34353e+08	254359000	0.528204	0.512023	0.873266
MGG_05364	Endoglucanase-4	375 aa	8	32.6	38.43	80	462080000	250060000	266240000	656840000	606440000	599650000	3.26127e+08	6.20977e+08	0.525183	0.0138824	0.148149
MGG_06587	Leucyl aminopeptidase	390 aa	13	47.3	43.554	82	568140000	127370000	114030000	409560000	456650000	679600000	2.69847e+08	515270000	0.5237	0.224255	0.561647
MGG_02503	Glucose-regulated protein	665 aa	11	22.6	72.366	58	66107000	280010000	414730000	543920000	641410000	277060000	2.53616e+08	4.87463e+08	0.520276	0.191313	0.510687
MGG_10456	Hypothetical protein	150 aa	10	80.5	16.251	701	11483000000	106940000000	41366000000	151460000000	77479000000	79089000000	53263000000	102676000000	0.518748	0.255671	0.611187
MGG_01732	3-carboxymuconate cyclase	397 aa	13	47.2	41.349	55	110930000	179510000	317270000	101980000	127530000	969180000	202570000	3.99563e+08	0.506978	0.535953	0.900271
MGG_05238	40S ribosomal protein S14	151 aa	7	66	16.07	17	74516000	0	0	63670000	84336000	0	2.48387e+07	4.93353e+07	0.503466	0.528237	0.890023
MGG_05706	Hypothetical protein	941 aa	10	16	101.14	48	157550000	59034000	65108000	314190000	154080000	93433000	9.38973e+07	1.87234e+08	0.501496	0.271062	0.619694
MGG_03236	40S ribosomal protein S6-B	240 aa	7	38.1	27.303	28	222190000	0	0	158090000	222790000	68289000	7.40633e+07	149723000	0.494669	0.431403	0.791617
MGG_05888	Hypothetical protein	400 aa	9	36.6	45.074	27	137090000	0	0	55452000	127970000	93756000	4.56967e+07	9.23927e+07	0.494592	0.405503	0.759124
MGG_03727	50S ribosomal protein L31e	125 aa	4	29.8	14.156	16	646050000	0	0	608560000	481250000	216580000	215350000	4.35463e+08	0.494531	0.41861	0.775825
MGG_02659	60S ribosomal protein L14	147 aa	6	57.5	16.03	34	268800000	0	0	195820000	295090000	53975000	89600000	1.81628e+08	0.493315	0.463612	0.826181
MGG_17595	Hypothetical protein	510 aa	11	33.4	55.998	63	264260000	103220000	96526000	167780000	409070000	369240000	1.54669e+08	3.15363e+08	0.490446	0.157857	0.468636
MGG_18017	Hypothetical protein	331 aa	6	22.7	36.208	22	107990000	0	0	44130000	137970000	38148000	3.59967e+07	73416000	0.490311	0.482419	0.846136
MGG_02770	V-type proton ATPase subunit E	231 aa	4	28.7	25.82	17	29111000	0	50085000	56133000	110880000	0	2.63987e+07	55671000	0.474191	0.451792	0.815572
MGG_05296	60S ribosomal protein L34-B	117 aa	3	15.5	13.202	25	180550000	0	0	151880000	141880000	91145000	6.01833e+07	1.28302e+08	0.469077	0.340772	0.687525
MGG_01656	UV excision repair protein Rad23	402 aa	7	23.4	41.449	35	57274000	128770000	157730000	293370000	298420000	141650000	1.14591e+08	244480000	0.468715	0.0943161	0.356733
MGG_09878	Dihydrolipoyllysine-residue acetyltransferase component-pyruvate dehydrogenase complex	465 aa	5	16.2	49.375	16	32675000	0	78885000	0	197950000	40081000	3.71867e+07	7.93437e+07	0.468678	0.549684	0.917791
MGG_04444	60S ribosomal protein L6-B	203 aa	8	39.1	22.486	37	485080000	0	0	490210000	468730000	77821000	1.61693e+08	345587000	0.46788	0.430675	0.791617
MGG_01588	14-3-3 family protein	273 aa	9	57.4	30.093	100	907240000	57531000	147690000	775420000	1415000000	187350000	3.7082e+08	792590000	0.467859	0.397179	0.751127
MGG_13782	60S ribosomal protein L19	191 aa	5	29.5	22.081	12	58091000	0	0	73248000	51292000	0	1.93637e+07	4.15133e+07	0.466445	0.488761	0.849223
MGG_05203	Ran-specific GTPase-activating protein 1	248 aa	7	42.1	26.981	118	1861200000	698260000	591460000	3420800000	2115100000	1277100000	1.05031e+09	2271000000	0.462486	0.176455	0.483297
MGG_08944	Hypothetical protein	143 aa	2	29.6	14.487	80	256720000	232770000	817270000	832840000	420920000	1585100000	4.35587e+08	9.46287e+08	0.460312	0.261218	0.611187
MGG_03653	60S ribosomal protein L20	175 aa	7	40.8	20.453	44	434160000	0	0	505830000	439220000	0	144720000	3.15017e+08	0.459404	0.472183	0.83344
MGG_07460	Peroxiredoxin HYR1	173 aa	9	50	19.311	63	781480000	185060000	138260000	780230000	1379000000	247140000	3.68267e+08	8.02123e+08	0.459115	0.324979	0.674211
MGG_04978	E3 ubiquitin ligase complex SCF subunit scon-3	169 aa	6	39.3	19.363	21	132450000	0	110750000	145440000	384490000	0	8.10667e+07	1.76643e+08	0.458929	0.468116	0.828894
MGG_16044	Hypothetical protein	413 aa	8	29.9	44.845	84	1169800000	523470000	920840000	1500900000	642270000	3587600000	871370000	1.91026e+09	0.456153	0.310082	0.66097
MGG_10583	12-oxophytodienoate reductase 1	410 aa	12	44.5	45.9	50	171280000	30373000	46254000	59969000	356200000	135220000	8.26357e+07	1.83796e+08	0.449605	0.366532	0.713773
MGG_03680	40S ribosomal protein S11	162 aa	7	41	18.444	19	156080000	0	0	150430000	128740000	77048000	5.20267e+07	1.18739e+08	0.438159	0.302343	0.656525
MGG_10408	FAD binding domain-containing protein	501 aa	14	34.8	53.757	46	116800000	71168000	70485000	60457000	61901000	471750000	86151000	198036000	0.435027	0.462119	0.826167
MGG_02953	60S ribosomal protein L21-B	161 aa	5	31.9	18.231	17	201750000	0	0	279870000	184370000	0	67250000	1.54747e+08	0.434581	0.456123	0.820725
MGG_03554	60S ribosomal protein L36	110 aa	5	36.7	12.088	26	981990000	0	0	904440000	1099700000	258380000	327330000	7.54173e+08	0.434025	0.361262	0.712275
MGG_13806	14-3-3 family protein	279 aa	7	46.8	30.784	44	605870000	0	108760000	568870000	769160000	311430000	238210000	549820000	0.433251	0.2448	0.594362
MGG_05948	Zinc knuckle domain-containing protein	200 aa	6	47.2	19.775	47	158660000	238180000	285220000	293580000	207540000	1079500000	2.27353e+08	5.26873e+08	0.431514	0.344813	0.692115
MGG_02710	Peroxiredoxin type-2	169 aa	6	55.4	18.004	29	0	100750000	189980000	0	99559000	588160000	96910000	2.2924e+08	0.422745	0.524177	0.890023
MGG_02624	Transaldolase	325 aa	9	30.6	35.657	26	57765000	0	45429000	29316000	66831000	149560000	34398000	8.19023e+07	0.419988	0.296755	0.656525
MGG_07697	Superoxide dismutase	214 aa	4	23.5	23.344	10	52449000	0	0	48172000	79602000	0	17483000	4.25913e+07	0.410483	0.43556	0.796616
MGG_06919	40S ribosomal protein S3aE	257 aa	6	27.7	29.275	17	96081000	0	0	95101000	141410000	0	32027000	78837000	0.406243	0.42314	0.781614
MGG_04114	40S ribosomal protein S17	149 aa	5	36.5	17.115	21	146690000	0	0	173270000	111030000	80677000	4.88967e+07	121659000	0.401916	0.263505	0.611187
MGG_04236	Thioredoxin	172 aa	5	36.8	18.751	60	264430000	306180000	308490000	575720000	1473800000	169070000	2.93033e+08	739530000	0.396243	0.311445	0.66097
MGG_03965	60S ribosomal protein L26	138 aa	6	46.7	15.446	27	516380000	0	0	525960000	401100000	380830000	1.72127e+08	4.35963e+08	0.394819	0.21243	0.549354
MGG_00444	Hypothetical protein	282 aa	12	64.8	29.756	56	162790000	195150000	202610000	567230000	704240000	164580000	186850000	4.78683e+08	0.390342	0.146779	0.448402
MGG_04829	60S ribosomal protein L9-A	195 aa	3	17.5	21.784	15	75944000	0	0	112070000	83857000	0	2.53147e+07	65309000	0.387614	0.396044	0.751127
MGG_08649	Farnesyl pyrophosphate synthase	349 aa	10	27.3	40.091	26	196960000	0	0	103800000	351060000	68503000	6.56533e+07	1.74454e+08	0.376335	0.380576	0.734723
MGG_08810	2,5-diketo-D-gluconic acid reductase A	289 aa	7	29.2	31.985	9	40868000	0	0	0	52081000	59430000	1.36227e+07	3.71703e+07	0.366493	0.366414	0.713773
MGG_10185	60S ribosomal protein L23a	158 aa	6	38.9	17.383	36	333270000	0	0	417780000	440260000	54217000	111090000	3.04086e+08	0.365325	0.312924	0.66097
MGG_06648	Hypothetical protein	1005 aa	12	15.5	109.7	54	164910000	75230000	0	339190000	174580000	146740000	8.00467e+07	220170000	0.363568	0.141614	0.439061
MGG_06759	Heat shock protein 90	703 aa	16	30.8	79.576	71	158160000	399700000	437080000	411130000	1747600000	578190000	3.31647e+08	9.12307e+08	0.363525	0.247701	0.59879
MGG_01195	Acetylesterase	239 aa	7	40.3	25.502	18	93538000	0	0	106780000	95485000	59213000	3.11793e+07	8.71593e+07	0.357728	0.178225	0.48575
MGG_10680	40S ribosomal protein S24	136 aa	4	37	15.457	30	326360000	0	0	335780000	318160000	275770000	1.08787e+08	3.09903e+08	0.351034	0.142142	0.439061
MGG_08164	Protein disulfide-isomerase erp38	372 aa	7	29.1	40.033	30	68332000	60153000	54244000	164950000	299340000	61763000	6.09097e+07	175351000	0.347359	0.172058	0.481979
MGG_02987	Para-nitrobenzyl esterase	536 aa	6	15.9	56.828	16	49646000	0	70400000	0	83262000	262910000	4.00153e+07	1.15391e+08	0.346781	0.401254	0.753706
MGG_09131	α/β hydrolase	287 aa	5	29.4	31.029	13	88472000	0	0	0	107270000	152710000	2.94907e+07	86660000	0.340303	0.349675	0.699351
MGG_03578	Histone H2B	138 aa	3	13.9	14.845	15	383930000	0	0	590320000	279200000	283350000	1.27977e+08	384290000	0.333021	0.193748	0.511306
MGG_09194	60S ribosomal protein L17	187 aa	5	25.8	20.891	19	141060000	0	0	192960000	139900000	92109000	47020000	1.41656e+08	0.33193	0.162249	0.468636
MGG_07367	Hypothetical protein	277 aa	7	53.6	29.541	75	190330000	111550000	224220000	91077000	495410000	1000600000	1.75367e+08	529029000	0.331488	0.253222	0.609486
MGG_05026	40S ribosomal protein S19	153 aa	3	22.4	17.005	15	250220000	0	0	268780000	497740000	0	8.34067e+07	2.55507e+08	0.326436	0.359113	0.712275
MGG_07202	Citrate synthase	474 aa	10	24.9	52.256	69	413140000	87655000	77098000	281040000	935270000	556520000	192631000	5.90943e+08	0.325972	0.143611	0.441149
MGG_09352	Minor extracellular protease vpr	907 aa	23	30.4	97.514	132	342250000	267970000	419440000	989950000	518750000	1666800000	343220000	1058500000	0.324251	0.10037	0.366178
MGG_04243	Peptide methionine sulfoxide	209 aa	8	55.3	23.44	45	240340000	64660000	82287000	610710000	315330000	296970000	1.29096e+08	407670000	0.316667	0.0742217	0.330138
MGG_09918	Hypothetical protein	358 aa	6	19.9	37.55	14	0	0	47013000	38110000	0	111790000	15671000	4.99667e+07	0.313629	0.398988	0.75199
MGG_13764	Bilirubin oxidase	630 aa	22	44.5	70.175	188	599760000	658430000	1153900000	744270000	506360000	6478200000	804030000	2.57628e+09	0.31209	0.417034	0.775487
MGG_02921	Hypothetical protein	313 aa	14	61.9	34.368	46	224480000	0	0	258370000	332160000	132370000	7.48267e+07	2.40967e+08	0.310527	0.154806	0.465254
MGG_09834	catalase-peroxidase 2	787 aa	11	17.4	85.586	24	70170000	0	38796000	44089000	55918000	251190000	36322000	1.17066e+08	0.31027	0.313842	0.66097
MGG_08104	peptidyl-prolyl cis-trans isomerase	377 aa	12	40.4	40.801	46	163590000	72418000	46568000	361780000	419180000	136620000	94192000	305860000	0.307958	0.085728	0.349575
MGG_04941	hypothetical protein	188 aa	9	50.3	21.235	56	288140000	155030000	178410000	1041000000	445080000	549020000	2.07193e+08	6.78367e+08	0.30543	0.0666133	0.311235
MGG_08190	60S ribosomal protein L4-A	372 aa	7	33.7	39.915	25	94073000	0	0	151970000	114250000	57822000	3.13577e+07	108014000	0.290311	0.139258	0.437444
MGG_09927	60S ribosomal protein L33-B	110 aa	3	29.4	12.344	12	108570000	0	0	273300000	0	105500000	36190000	1.26267e+08	0.286616	0.361042	0.712275
MGG_02711	Hypothetical protein	159 aa	4	23.4	17.704	33	525960000	0	0	683840000	548880000	606700000	175320000	613140000	0.285938	0.071408	0.321011
MGG_06201	Hypothetical protein	117 aa	2	25.9	12.769	19	95980000	41118000	71555000	546090000	0	186390000	69551000	244160000	0.284858	0.339261	0.687525
MGG_09922	β-hexosaminidase subunit beta	581 aa	13	24.7	65.856	38	87684000	0	67777000	0	145050000	402600000	5.18203e+07	182550000	0.283869	0.339612	0.687525
MGG_00978	Hypothetical protein	346 aa	8	32.2	39.268	52	126770000	90691000	64941000	289780000	546090000	163270000	94134000	3.33047e+08	0.282645	0.104213	0.371924
MGG_12569	Hypothetical protein	223 aa	5	26.6	24.14	20	79316000	0	0	0	172990000	110700000	2.64387e+07	9.45633e+07	0.279587	0.298607	0.656525
MGG_04482	Hypothetical protein	207 aa	3	12.6	24.518	16	36752000	0	0	52124000	45658000	34421000	1.22507e+07	4.40677e+07	0.277997	0.0749494	0.330729
MGG_06453	Hypothetical protein	207 aa	3	21.8	23.255	20	120200000	0	48774000	321140000	162120000	128030000	5.63247e+07	2.03763e+08	0.276422	0.099406	0.366178
MGG_18003	ATP synthase subunit D	174 aa	9	57.2	19.374	46	337350000	0	0	612640000	545570000	67878000	112450000	408696000	0.275143	0.222098	0.560682
MGG_09367	Malate dehydrogenase	337 aa	17	69	35.191	122	1637300000	308490000	304400000	3873300000	3221900000	1238300000	7.50063e+08	2.77783e+09	0.270017	0.0893221	0.350509
MGG_05844	Mannan endo-1,4-beta-mannosidase 1	402 aa	7	25.7	44.527	26	25638000	0	87025000	0	43367000	382800000	3.75543e+07	1.42056e+08	0.264364	0.445945	0.810279
MGG_06530	Aspartate aminotransferase	406 aa	5	14.3	44.405	11	39986000	0	0	52429000	52678000	46759000	1.33287e+07	50622000	0.263298	0.0503818	0.256993
MGG_05737	Hypothetical protein	110 aa	4	54.1	11.643	13	0	0	149150000	351190000	215640000	0	4.97167e+07	1.88943e+08	0.26313	0.287946	0.644048
MGG_08835	Malate dehydrogenase	331 aa	11	51.8	34.309	55	172240000	45712000	0	93655000	529400000	208270000	7.26507e+07	2.77108e+08	0.262174	0.21855	0.560682
MGG_02651	Hypothetical protein	160 aa	7	54.1	17.573	30	0	72062000	92527000	327440000	212750000	96644000	54863000	212278000	0.258449	0.0950155	0.35695
MGG_03506	Hypothetical protein	296 aa	4	15.6	32.072	22	0	0	233950000	249680000	238190000	425050000	7.79833e+07	3.04307e+08	0.256266	0.0835272	0.349575
MGG_00349	40S ribosomal protein S13	152 aa	5	31.8	16.855	26	135950000	0	0	173620000	363360000	0	4.53167e+07	1.78993e+08	0.253175	0.307109	0.66097
MGG_04340	Hypothetical protein	481 aa	8	19.4	54.379	41	123750000	0	30486000	110670000	197120000	325370000	51412000	2.11053e+08	0.243597	0.0928674	0.353659
MGG_10565	Zuotin	445 aa	9	26.6	50.427	22	135600000	0	0	333500000	226390000	0	45200000	186630000	0.24219	0.261241	0.611187
MGG_03251	40S ribosomal protein S8	203 aa	5	31.2	22.815	13	121160000	0	0	242690000	137060000	122190000	4.03867e+07	1.67313e+08	0.241383	0.0837822	0.349575
MGG_05661	40S ribosomal protein S18	157 aa	6	35.3	17.785	33	357810000	0	0	704230000	565720000	236490000	119270000	5.02147e+08	0.23752	0.104488	0.371924
MGG_01404	NADPH-dependent D-xylose reductase	328aa	7	21.3	37.106	15	76465000	0	0	0	120030000	204010000	2.54883e+07	1.08013e+08	0.235974	0.26961	0.619434
MGG_06293	Histone H4	104 aa	5	47.6	11.356	20	125150000	0	0	287290000	252050000	0	4.17167e+07	179780000	0.232043	0.238032	0.583022
MGG_06197	Spermidine synthase	294 aa	7	32.4	33.383	20	78945000	0	0	67746000	112260000	172930000	26315000	1.17645e+08	0.223681	0.085924	0.349575
MGG_00872	Hypothetical protein	138 aa	2	21.2	15.434	9	45678000	0	0	93114000	112170000	0	15226000	68428000	0.222511	0.232565	0.57232
MGG_02617	2-methylcitrate synthase	478 aa	9	27.5	52.306	18	28924000	0	0	0	93131000	37928000	9.64133e+06	4.36863e+07	0.220694	0.301259	0.656525
MGG_07763	Hypothetical protein	508 aa	7	23.1	54.59	25	42943000	0	47215000	32593000	70525000	307740000	3.00527e+07	1.36953e+08	0.219438	0.288431	0.644048
MGG_04667	Hypothetical protein	530 aa	9	28.7	54.875	34	199920000	70576000	92286000	702570000	823710000	144840000	1.20927e+08	557040000	0.217089	0.109809	0.381585
MGG_03666	Hypothetical protein	162 aa	3	22.4	18.041	17	46371000	0	0	100380000	120410000	0	15457000	7.35967e+07	0.210023	0.222861	0.560682
MGG_06459	HSP98-like protein	927 aa	11	18.4	102.86	63	213830000	396080000	0	1113900000	1784700000	178980000	2.03303e+08	1025860000	0.198178	0.161394	0.468636
MGG_04898	Hypothetical protein	168 aa	12	64.1	19.949	57	352960000	0	0	663880000	1136100000	0	1.17653e+08	5.99993e+08	0.196091	0.240113	0.585538
MGG_00789	Eukaryotic translation initiation factor 2 beta subunit	321 aa	7	24.1	35.748	50	76324000	91501000	102840000	614610000	598740000	184910000	9.02217e+07	4.66087e+08	0.193573	0.0559152	0.272709
MGG_00432	Hypothetical protein	175 aa	11	42.5	19.14	48	325570000	0	0	837230000	826900000	51584000	1.08523e+08	5.71905e+08	0.189758	0.175571	0.483255
MGG_16204	60S ribosomal protein L12	166 aa	5	45.5	17.717	31	151670000	0	0	249100000	452140000	102440000	5.05567e+07	2.67893e+08	0.188719	0.12751	0.412184
MGG_04321	Hypothetical protein	1115 aa	32	37.4	117.48	105	641790000	0	30810000	1911100000	1642600000	75246000	224200000	1.20965e+09	0.185343	0.181183	0.491403
MGG_09955	Hypothetical protein	115 aa	6	57	12.778	48	70206000	88998000	116120000	308190000	1118600000	78670000	9.17747e+07	501820000	0.182884	0.263822	0.611187
MGG_00221	40S ribosomal protein S7	204 aa	6	39.9	23.138	39	344280000	0	0	1108600000	565870000	232300000	114760000	635590000	0.180557	0.13634	0.430711
MGG_08980	Stress-induced-phosphoprotein 1	585 aa	24	50.7	64.747	135	944080000	90852000	128140000	2823200000	3188700000	552750000	3.87691e+08	2.18822e+09	0.177172	0.107354	0.377776
MGG_13221	HSP10-like protein	105 aa	7	64.4	11.229	40	116420000	63814000	256490000	543090000	1831300000	190350000	1.45575e+08	8.54913e+08	0.17028	0.230526	0.57232
MGG_05999	H/ACA ribonucleoprotein complex subunit 2	254 aa	5	27.7	27.594	12	51269000	0	0	156260000	144890000	0	1.70897e+07	1.00383e+08	0.170244	0.191967	0.510687
MGG_04882	Hypothetical protein	413 aa	9	34.7	44.704	20	0	0	94772000	109690000	280050000	176940000	3.15907e+07	1.88893e+08	0.167241	0.0553878	0.272527
MGG_06510	Cytochrome b5	140 aa	4	47.5	14.932	51	0	173660000	200740000	809820000	1175700000	304950000	124800000	763490000	0.16346	0.0700572	0.319277
MGG_05155	Adenosylhomocysteinase	450 aa	10	32.5	48.951	31	61254000	0	26067000	29494000	101900000	429630000	29107000	187008000	0.155646	0.273066	0.619694
MGG_07369	Hypothetical protein	412 aa	14	38.7	43.803	46	142330000	0	0	284380000	575210000	58091000	4.74433e+07	3.05894e+08	0.155097	0.175085	0.483255
MGG_00276	FAD binding domain-containing protein	515 aa	11	33.9	55.354	68	193890000	29825000	37711000	353220000	297230000	1048000000	87142000	566150000	0.15392	0.12482	0.411534
MGG_06400	Nuclear and cytoplasmic polyadenylated RNA-binding protein pub1	480 aa	4	11.1	51.508	18	0	0	71245000	143390000	231090000	89560000	2.37483e+07	154680000	0.153532	0.0513175	0.259387
MGG_06692	Conserved hypothetical protein	264 aa	16	70.7	29.13	63	293160000	0	0	1117100000	648460000	164590000	97720000	6.43383e+08	0.151885	0.134858	0.428462
MGG_10265	Hypothetical protein	332 aa	5	18.4	36.811	18	29192000	0	0	0	68111000	134810000	9.73067e+06	6.76403e+07	0.143859	0.222342	0.560682
MGG_17721	Hypothetical protein	206 aa	6	59.5	23.879	37	154970000	0	0	622690000	397630000	80693000	5.16567e+07	3.67004e+08	0.140752	0.129389	0.41584
MGG_10607	Enolase	439 aa	13	44.1	47.106	94	205030000	37023000	64562000	589910000	437580000	1465400000	102205000	8.30963e+08	0.122996	0.0880211	0.350509
MGG_07200	Plasma membrane ATPase	927 aa	11	15.6	100.1	31	118700000	0	0	224700000	648160000	99317000	3.95667e+07	324059000	0.122097	0.170903	0.481979
MGG_11210	Beta-glucosidase 1	877 aa	25	43	94.892	81	90284000	79685000	88414000	181740000	116140000	1896600000	8.61277e+07	7.31493e+08	0.117742	0.330297	0.680698
MGG_04990	Hypothetical protein	492 aa	12	34.8	54.275	100	272540000	63456000	78012000	1806300000	1500700000	237160000	1.38003e+08	1.18139e+09	0.116814	0.0978337	0.365071
MGG_04104	60S ribosomal protein L22	126 aa	6	52	14.222	50	910390000	0	0	3055800000	4547500000	437700000	3.03463e+08	2.68033e+09	0.113219	0.127487	0.412184
MGG_02407	Hypothetical protein	87 aa	3	55.8	9.0381	15	0	0	70624000	107170000	386220000	151380000	2.35413e+07	2.14923e+08	0.109534	0.0999039	0.366178
MGG_07441	Paraplegin	1010 aa	8	10.2	110.73	19	29310000	0	0	117170000	143660000	22865000	9770000	94565000	0.103315	0.0890949	0.350509
MGG_06693	60S ribosomal protein L27-A	136 aa	5	29.6	15.735	19	73181000	0	0	399510000	303870000	66972000	2.43937e+07	256784000	0.0949968	0.0845364	0.349575
MGG_06177	Hypothetical protein	164 aa	5	33.7	17.821	83	295690000	577390000	1083800000	7546100000	12074000000	1435600000	6.52293e+08	7.01857e+09	0.0929383	0.108496	0.379396
MGG_08758	Aminopeptidase Y	495 aa	8	32.2	53.291	80	82549000	61643000	213810000	600640000	518320000	2960500000	119334000	1359820000	0.0877572	0.196878	0.516341
MGG_01111	Cytochrome c oxidase subunit 6B	86 aa	3	32.9	10.183	17	43308000	0	68355000	519930000	658600000	156660000	37221000	4.45063e+08	0.0836308	0.0540223	0.268182
MGG_11072	Hypothetical protein	127 aa	5	46.8	13.595	28	0	99958000	83340000	496940000	132540000	1715000000	6.10993e+07	7.81493e+08	0.0781828	0.207383	0.541337
MGG_04337	Catalase-peroxidase 1	751 aa	21	45.7	82.858	48	68370000	19425000	0	415810000	133510000	635590000	29265000	394970000	0.0740942	0.0673123	0.31188
MGG_00905	Sec14 cytosolic factor	344 aa	7	29.4	37.794	14	33358000	0	0	69983000	389490000	0	1.11193e+07	1.53158e+08	0.0726006	0.303465	0.656525
MGG_00771	5-oxoprolinase	1377 aa	21	19.6	150.72	39	32833000	0	0	81297000	61544000	369970000	1.09443e+07	170937000	0.0640255	0.185836	0.501577
MGG_00682	Cyclin-dependent kinase regulatory subunit	120 aa	5	35.3	14.356	25	29179000	0	0	213010000	242230000	27451000	9.72633e+06	160897000	0.0604507	0.090149	0.350509
MGG_08078	Hypothetical protein	162 aa	7	41	18.627	55	243840000	0	117370000	3219000000	3158800000	248680000	1.20403e+08	2.20883e+09	0.0545101	0.100765	0.366178
MGG_03152	ATP synthase subunit 5	229 aa	6	32.9	23.891	20	0	0	27168000	96633000	349070000	55315000	9056000	167006000	0.0542256	0.162044	0.468636
MGG_00175	6-phosphogluconate dehydrogenase	493 aa	16	41.1	54.266	82	60172000	20680000	19228000	136260000	495030000	1214900000	33360000	6.15397e+08	0.0542089	0.140634	0.439061
MGG_01742	Elongation factor 2	845 aa	14	23.8	93.669	30	20240000	0	0	43973000	194220000	238000000	6.74667e+06	158731000	0.0425038	0.0619861	0.297106
MGG_05956	Glutamyl-tRNA synthetase	636 aa	9	13.7	72.345	23	23833000	0	0	45916000	565770000	0	7.94433e+06	2.03895e+08	0.0389628	0.341289	0.687525
MGG_06958	HSP70-like protein	652 aa	24	54.8	70.76	311	1196800000	3522100000	4203200000	6012700000	7143000000	6034900000	2.97403e+09	6.39687e+09	0.46492	0.0253562	0.198783
MGG_15950	Hypothetical protein	536 aa	15	38.1	58.324	96	1328100000	510670000	542880000	1824200000	1580800000	1761500000	7.93883e+08	1.72217e+09	0.460979	0.0285532	0.205032
MGG_02368	Galactose oxidase	670 aa	20	41	70.889	201	737880000	749470000	923380000	2103800000	1315200000	1914600000	8.03577e+08	1.77787e+09	0.451989	0.0164795	0.154853
MGG_16869	Hypothetical protein	131 aa	2	18.5	14.356	150	1119300000	2804400000	3368800000	7942200000	5554500000	4440600000	2.43083e+09	5979100000	0.406555	0.0452494	0.246654
MGG_08256	Mitochondrial peroxiredoxin PRX1	225 aa	9	45.1	25.138	48	126870000	0	106030000	234790000	278390000	234340000	7.76333e+07	2.49173e+08	0.311564	0.0149362	0.153788
MGG_03604	Nuclear movement protein nudC	192 aa	9	57.6	21.348	94	189360000	632130000	719710000	1839100000	1725800000	1441400000	5.13733e+08	1.66877e+09	0.307852	0.00465597	0.117669
MGG_11259	Hypothetical protein	601 aa	23	48.7	61.844	388	7838200000	3157400000	3386300000	18918000000	15452000000	12633000000	4.79397e+09	1.56677e+10	0.305978	0.0101457	0.1432
MGG_03307	Hypothetical protein	341 aa	5	20.3	36.71	24	72336000	66305000	0	214250000	110360000	157330000	4.62137e+07	1.60647e+08	0.287673	0.039299	0.231715
MGG_01746	Hypothetical protein	380 aa	9	35.6	40.151	118	563290000	394010000	503390000	2089400000	1496400000	1514900000	4.86897e+08	1.70023e+09	0.28637	0.00378787	0.117669
MGG_00987	Hypothetical protein	522 aa	24	59.5	54.145	232	1357800000	1320400000	1907200000	6602200000	5472800000	4279600000	1.52847e+09	5.45153e+09	0.280374	0.00489787	0.118401
MGG_06095	Cysteine dioxygenase	220 aa	6	37.4	24.128	40	102110000	33353000	41981000	300130000	186010000	166140000	59148000	2.17427e+08	0.272037	0.0281351	0.205032
MGG_04093	Hypothetical protein	3164 aa	17	11.1	331.71	40	56502000	68554000	34798000	143960000	193420000	268480000	5.32847e+07	2.01953e+08	0.263846	0.0166463	0.154853
MGG_02660	Nascent polypeptide-associated complex subunit alpha	202 aa	10	51.7	21.82	210	967210000	1431600000	1683600000	6342600000	4939300000	4421000000	1.3608e+09	5234300000	0.259978	0.00317288	0.117669
MGG_01135	Cytochrome c oxidase polypeptide IV	187 aa	9	57.5	20.642	57	145230000	154820000	318880000	1026000000	908540000	593320000	206310000	842620000	0.244843	0.0107001	0.1432
MGG_00409	Hypothetical protein	113 aa	4	54.5	11.275	25	0	283030000	179950000	383790000	844390000	674800000	1.54327e+08	6.34327e+08	0.243292	0.0383971	0.231715
MGG_07928	Ubiquitin-40S ribosomal protein S27a	155 aa	5	40.3	17.736	128	519780000	392160000	544980000	2143700000	2584600000	1268600000	485640000	1.99897e+09	0.242946	0.0177776	0.161136
MGG_01622	Uroporphyrinogen decarboxylase	368 aa	6	19.9	41.578	19	26457000	0	0	32879000	49643000	33643000	8819000	3.87217e+07	0.227754	0.0449153	0.246654
MGG_02386	Hypothetical protein	355 aa	2	11	38.354	11	0	35029000	0	63804000	42580000	48196000	1.16763e+07	5.15267e+07	0.226608	0.0400084	0.231715
MGG_06721	60S ribosomal protein L28	151 aa	3	20	16.824	14	46127000	0	0	65030000	76806000	62626000	1.53757e+07	68154000	0.225602	0.0299003	0.207807
MGG_07630	Hypothetical protein	118 aa	3	37.6	11.864	26	0	93687000	279580000	727930000	422420000	504540000	1.24422e+08	551630000	0.225554	0.0253842	0.198783
MGG_09817	Minor extracellular protease vpr	903 aa	11	16.5	95.181	30	0	0	91112000	141810000	93473000	170060000	3.03707e+07	1.35114e+08	0.224778	0.0499574	0.256993
MGG_07008	Nucleolar protein nop-58	600 aa	7	17.2	65.18	40	78689000	178490000	85772000	624970000	478820000	425440000	114317000	5.09743e+08	0.224264	0.00429584	0.117669
MGG_09505	Polyadenylate-binding protein	763 aa	20	31.4	81.933	221	706440000	897520000	1178100000	4323700000	4751600000	3590000000	9.27353e+08	4.22177e+09	0.21966	0.000841559	0.0519896
MGG_11335	Hypothetical protein	610 aa	8	14.8	65.344	83	646410000	443920000	420510000	2685300000	1555300000	2861000000	5.03613e+08	2367200000	0.212746	0.0109323	0.1432
MGG_06685	Cytochrome c	109 aa	7	41.7	11.922	117	2621900000	1067900000	805320000	10227000000	8742400000	3654000000	1.49837e+09	7.54113e+09	0.198693	0.0432415	0.242852
MGG_02625	Superoxide dismutase	159 aa	4	46.8	16.54	289	1230100000	2311400000	3103800000	13344000000	9459400000	10868000000	2215100000	11223800000	0.197357	0.00201621	0.0934177
MGG_06712	5-methyltetrahydropteroyltriglutamate-homocysteine S-methyltransferase	767 aa	28	47.5	85.911	123	380360000	41650000	32371000	541430000	1042400000	740570000	1.5146e+08	774800000	0.195483	0.028172	0.205032
MGG_02696	Woronin body major protein	418 aa	6	19.7	48.041	30	124350000	0	0	281200000	179990000	189170000	41450000	2.16787e+08	0.191202	0.0289426	0.205032
MGG_00256	Cytosolic non-specific dipeptidase	560 aa	8	20.6	62.082	26	58159000	0	0	112670000	110720000	87238000	1.93863e+07	1.03543e+08	0.18723	0.0161279	0.154853
MGG_01607	Calnexin	578 aa	12	32.1	63.854	36	98348000	0	0	219090000	173120000	139840000	3.27827e+07	177350000	0.184847	0.0225306	0.18697
MGG_13486	Hypothetical protein	785 aa	6	12.8	82.31	23	30647000	0	28028000	115820000	78974000	126900000	1.95583e+07	1.07231e+08	0.182394	0.00742982	0.1432
MGG_05134	Hypothetical protein	336 aa	4	22.1	37.514	26	49958000	80456000	0	248700000	196340000	294000000	4.34713e+07	2.46347e+08	0.176464	0.00522617	0.119307
MGG_01706	Hypothetical protein	77 aa	3	38.2	7.98	12	44106000	0	0	90124000	107640000	52248000	14702000	8.33373e+07	0.176416	0.0354623	0.22154
MGG_04847	Peptidase M14	450 aa	6	20.5	49.111	16	38065000	0	0	82391000	75184000	69619000	1.26883e+07	7.57313e+07	0.167544	0.00883874	0.1432
MGG_06649	EF hand domain-containing protein	1301 aa	9	11.9	135.37	20	0	0	47671000	78631000	101380000	106480000	1.58903e+07	95497000	0.166396	0.0115965	0.1432
MGG_03572	Hypothetical protein	128 aa	3	41.7	13.825	20	56492000	0	0	145220000	130740000	64004000	1.88307e+07	1.13321e+08	0.166171	0.039232	0.231715
MGG_13498	Hypothetical protein	1477 aa	6	5.8	163.64	14	0	42587000	0	84570000	98730000	77685000	1.41957e+07	86995000	0.163178	0.00930697	0.1432
MGG_06269	60S ribosomal protein L2	255 aa	5	39.8	27.423	44	272960000	0	0	568770000	524970000	592070000	9.09867e+07	5.61937e+08	0.161916	0.00718472	0.1432
MGG_10720	Guanyl-specific ribonuclease F1	181 aa	4	48.3	18.516	22	0	243840000	0	630680000	380010000	532250000	81280000	5.14313e+08	0.158036	0.0165975	0.154853
MGG_05673	40S ribosomal protein S3	263 aa	5	24	28.591	23	56113000	0	0	134900000	154730000	70841000	1.87043e+07	120157000	0.155666	0.0321783	0.216056
MGG_06786	Disulfide-isomerase A6 precurso	472 aa	13	34.8	50.549	86	226410000	0	0	625620000	630060000	306160000	75470000	5.20613e+08	0.144964	0.0274112	0.205032
MGG_05307	Hypothetical protein	317 aa	8	27.8	33.54	75	222250000	282510000	493930000	1851300000	3137200000	2296700000	3.32897e+08	2428400000	0.137085	0.00557909	0.119307
MGG_03504	Hypothetical protein	251 aa	3	18.8	26.57	40	0	0	142770000	375750000	269910000	423900000	47590000	356520000	0.133485	0.00935699	0.1432
MGG_03521	Aconitate hydratase	785 aa	19	33	85.072	74	230780000	0	0	747880000	531700000	452830000	7.69267e+07	577470000	0.133213	0.0128777	0.1432
MGG_06082	Hypothetical protein	485 aa	12	25.8	54.653	47	250950000	0	0	733230000	897350000	413140000	83650000	681240000	0.122791	0.0223044	0.18697
MGG_06396	Hypothetical protein	1420 aa	16	15.4	149.54	48	69873000	79343000	46341000	589440000	566590000	453350000	6.51857e+07	536460000	0.121511	0.000401052	0.0357829
MGG_10371	Glutaredoxin-C4	281 aa	3	12.5	30.544	15	0	22521000	0	63713000	83649000	49287000	7507000	6.55497e+07	0.114524	0.00963844	0.1432
MGG_06358	Amylase-binding protein AbpA	800 aa	11	17.6	83.574	78	72369000	132660000	143510000	1143300000	1212700000	730130000	1.1618e+08	1028710000	0.112937	0.0038972	0.117669
MGG_01519	Hypothetical protein	428 aa	9	35.8	46.678	23	26676000	0	0	79975000	115640000	53462000	8892000	8.30257e+07	0.107099	0.0210141	0.18256
MGG_16553	Hypothetical protein	117 aa	2	25.9	12.468	21	0	91684000	0	229790000	267980000	371330000	3.05613e+07	289700000	0.105493	0.00766521	0.1432
MGG_09219	Hypothetical protein	311 aa	7	40	31.881	34	37353000	0	91287000	310020000	483350000	427200000	42880000	4.06857e+08	0.105393	0.00319316	0.117669
MGG_05063	Phosphoglycerate kinase	475 aa	19	47	50.628	66	189590000	0	0	571430000	514800000	777080000	6.31967e+07	6.21103e+08	0.101749	0.00537836	0.119307
MGG_17596	Hypothetical protein	405 aa	7	29.5	42.875	50	69938000	0	45974000	344340000	590480000	213180000	3.86373e+07	3.82667e+08	0.100969	0.0377084	0.231252
MGG_04191	HSP70-like protein	670 aa	14	32.3	72.604	86	79254000	340380000	286930000	3595600000	1972900000	1612700000	2.35521e+08	2.39373e+09	0.0983908	0.0246931	0.198783
MGG_09466	Hypothetical protein	282 aa	3	19.9	30.527	16	0	0	40012000	152530000	165390000	154500000	1.33373e+07	1.57473e+08	0.0846958	0.000491545	0.0357829
MGG_08897	Asparaginyl-tRNA synthetase	587 aa	6	14.3	66.053	31	0	0	153550000	659150000	617480000	583840000	5.11833e+07	6.20157e+08	0.0825329	0.000514861	0.0357829
MGG_06516	Hypothetical protein	418 aa	10	34.1	45.535	43	0	52951000	42684000	573700000	329340000	260310000	3.18783e+07	3.87783e+08	0.0822066	0.0210127	0.18256
MGG_05438	Hsc70 cochaperone	354 aa	9	36.3	35.973	48	35158000	0	134220000	1023900000	461210000	958210000	5.64593e+07	814440000	0.0693229	0.0141221	0.148149
MGG_03641	Elongation factor 1-alpha	474 aa	15	37.8	51.289	73	232520000	0	138820000	1261900000	2684000000	1594800000	123780000	1846900000	0.0670204	0.0166254	0.154853
MGG_04462	Chaperone dnaJ 2	418 aa	3	7.7	45.291	29	0	99483000	0	581000000	598490000	358820000	33161000	512770000	0.0646703	0.00464628	0.117669
MGG_06065	HSP88-like protein	713 aa	11	17.6	79.057	40	36562000	0	0	279600000	407180000	119800000	1.21873e+07	268860000	0.0453297	0.0378488	0.231252
MGG_01318	Deubiquitination-protection protein dph1	419 aa	4	14.4	42.848	37	0	0	57655000	619030000	549680000	279990000	1.92183e+07	482900000	0.0397977	0.0116153	0.1432
MGG_06496	Hypothetical protein	1257 aa	27	22.2	137.66	111	140550000	0	0	1750700000	1466100000	524850000	46850000	1.24722e+09	0.0375636	0.0324332	0.216056
MGG_06668	Hypothetical protein	259 aa	7	31	26.114	41	29008000	0	0	257370000	415460000	395050000	9.66933e+06	355960000	0.0271641	0.0023817	0.101863
MGG_02481	Hypothetical protein	932 aa	20	32.4	101.47	83	19873000	0	0	976060000	947110000	772540000	6.62433e+06	898570000	0.00737208	0.00015289	0.0283356
MGG_03346	Aspartylglucosaminidase	356 aa	5	27	37.038	19	0	0	0	75698000	37689000	76775000	0	6.33873e+07	0	N	NA
MGG_01113	40S ribosomal protein S10-A	171 aa	4	30	19.14	9	0	0	0	25888000	61482000	25316000	0	37562000	0	N	NA
MGG_01271	Hypothetical protein	107 aa	4	49.1	12.113	16	0	0	0	167050000	192680000	38956000	0	1.32895e+08	0	N	NA
MGG_03670	Subtilisin-like proteinase Spm1	537 aa	5	15.9	57.169	16	0	0	0	123540000	119760000	63859000	0	1.02386e+08	0	N	NA
MGG_07752	ATP synthase subunit alpha	552 aa	9	18.9	59.575	37	0	0	0	139830000	510420000	229750000	0	2.93333e+08	0	N	NA
MGG_02730	RNA binding protein	366 aa	5	22.2	40.713	13	0	0	0	129120000	67713000	82114000	0	9.29823e+07	0	N	NA
MGG_04894	Histone H1-binding protein	534 aa	10	23.3	56.217	28	0	0	0	130270000	366020000	115320000	0	203870000	0	N	NA
MGG_01625	Hypothetical protein	5118 aa	16	6.5	546.44	28	0	0	0	200100000	181200000	180900000	0	187400000	0	N	NA
MGG_00124	Hypothetical protein	952 aa	8	16.2	98.671	29	0	0	0	288290000	489460000	217800000	0	331850000	0	N	NA
MGG_03185	ATP synthase subunit beta	515 aa	13	34.8	55.055	40	0	0	0	110990000	333740000	269540000	0	238090000	0	N	NA
MGG_01059	26S proteasome regulatory subunit rpn-8	358 aa	6	26.6	39.291	15	0	0	0	88943000	93907000	67120000	0	8.33233e+07	0	N	NA
MGG_02671	Hypothetical protein	144 aa	6	51.7	15.973	25	0	0	0	1142200000	1608500000	293630000	0	1.01478e+09	0	N	NA
MGG_09396	HET-C2 protein	207 aa	6	32	22.523	20	0	0	0	232100000	405860000	47753000	0	228571000	0	N	NA
MGG_12646	Nuclease domain-containing protein 1	895 aa	6	8.8	98.467	18	0	0	0	102400000	70749000	21399000	0	6.48493e+07	0	N	NA
MGG_00450	Phosphoenolpyruvate carboxykinase	602 aa	13	31.4	66.621	24	0	0	0	132160000	120780000	184140000	0	1.45693e+08	0	N	NA
MGG_04504	Translation machinery-associated protein 22	202 aa	7	35.8	22.089	18	0	0	0	100300000	89999000	42944000	0	7.77477e+07	0	N	NA
MGG_01084	Glyceraldehyde-3-phosphate dehydrogenase	337 aa	8	40.8	35.931	22	0	0	0	148170000	133490000	164470000	0	148710000	0	N	NA
MGG_03619	Fumarate reductase	620 aa	5	8.4	66.904	19	0	0	0	151220000	375090000	49487000	0	1.91932e+08	0	N	NA
MGG_14693	Hypothetical protein	317 aa	5	25.3	33.315	18	0	0	0	106480000	167310000	88546000	0	1.20779e+08	0	N	NA
MGG_01712	Isocitrate dehydrogenase subunit 2	386 aa	6	20.8	41.373	14	0	0	0	44205000	88696000	46536000	0	5.98123e+07	0	N	NA
MGG_00540	Hypothetical protein	385 aa	5	20.8	40.36	11	0	0	0	94009000	121220000	144570000	0	119933000	0	N	NA
MGG_10318	Hypothetical protein	178 aa	8	62.7	18.96	23	0	0	0	204320000	149310000	268130000	0	2.07253e+08	0	N	NA
MGG_02405	Hypothetical protein	543 aa	5	18.5	55.816	19	0	0	0	119750000	187950000	100090000	0	135930000	0	N	NA
MGG_15207	Hypothetical protein	138 aa	4	38.7	14.548	37	0	0	0	406550000	283560000	398170000	0	362760000	0	N	NA
MGG_04136	Hypothetical protein	208 aa	6	47.8	23.199	14	0	0	0	110290000	77164000	73410000	0	8.69547e+07	0	N	NA
MGG_07048	60S ribosomal protein L5	303 aa	4	20.2	34.504	18	0	0	0	298610000	303440000	264610000	0	2.88887e+08	0	N	NA
MGG_00273	Hypothetical protein	135 aa	4	64.2	14.437	14	0	0	0	106680000	220200000	102900000	0	143260000	0	N	NA
MGG_13222	Hypothetical protein	527 aa	5	18.6	54.438	14	0	0	0	150590000	130290000	166870000	0	149250000	0	N	NA
MGG_10969	Kynureninase	498 aa	5	11.9	54.478	12	0	0	0	38180000	58760000	56741000	0	51227000	0	N	NA
MGG_00968	Mitochondrial outer membrane protein porin	284 aa	6	30.7	29.955	14	0	0	0	78650000	53529000	61227000	0	6.44687e+07	0	N	NA
MGG_09850	GYF domain-containing protein	1496 aa	5	5.2	155.99	11	0	0	0	64656000	76701000	54291000	0	65216000	0	N	NA
MGG_15814	Peptidyl-prolyl cis-trans isomerase B	208 aa	4	23.7	22.875	12	0	0	0	245460000	75825000	92726000	0	1.38004e+08	0	N	NA
MGG_01272	CORD and CS domain-containing protein	326 aa	4	23.1	35.1	12	0	0	0	80662000	72950000	79634000	0	7.77487e+07	0	N	NA
MGG_02516	Hypothetical protein	470 aa	4	17.1	50.061	13	0	0	0	100960000	118410000	100370000	0	106580000	0	N	NA
MGG_01222	Hypothetical protein	75 aa	3	40.5	8.3764	13	0	0	0	182390000	264730000	122030000	0	1.89717e+08	0	N	NA
MGG_02835	Hypothetical protein	292 aa	4	24.7	30.773	12	0	0	0	83947000	125990000	68683000	0	9.28733e+07	0	N	NA
MGG_05204	Transcription initiation factor TFIID subunit 14	229 aa	3	18.4	26.262	14	0	0	0	52252000	126740000	26845000	0	6.86123e+07	0	N	NA
MGG_01325	High mobility group protein	345 aa	3	14.2	37.351	14	0	0	0	241120000	244420000	389390000	0	2.91643e+08	0	N	NA
MGG_06066	Eukaryotic translation initiation factor 5B	1063 aa	4	5.5	116.43	10	0	0	0	35822000	22783000	29348000	0	2.93177e+07	0	N	NA
MGG_04719	Guanine nucleotide-binding protein subunit beta-like protein	317 aa	12	59.8	35	23	0	0	0	111310000	97817000	396110000	0	2.01746e+08	0	N	NA
MGG_06316	Curved DNA-binding protein	414 aa	3	7.3	44.999	6	0	0	0	57510000	68214000	35101000	0	5.36083e+07	0	N	NA
MGG_04824	Acylphosphatase	92 aa	4	62.6	10.101	19	0	0	0	133510000	169820000	123640000	0	1.42323e+08	0	N	NA
MGG_04522	Hypothetical protein	189 aa	5	47.9	19.637	21	0	0	0	371010000	95640000	168490000	0	2.11713e+08	0	N	NA
MGG_01744	Electron transfer flavoprotein subunit beta	258 aa	4	24.5	27.556	12	0	0	0	57758000	60665000	38836000	0	5.24197e+07	0	N	NA
MGG_07265	Endosulphine family protein	167 aa	4	50.6	17.59	25	0	0	0	286790000	369940000	263130000	0	306620000	0	N	NA
MGG_10448	Hypothetical protein	555 aa	3	6.7	56.787	11	0	0	0	112480000	123160000	66399000	0	1.0068e+08	0	N	NA
MGG_04210	Arginine biosynthesis ArgJ	465 aa	4	12.5	48.954	8	0	0	0	80856000	20009000	44947000	0	48604000	0	N	NA
MGG_10234	Hypothetical protein	193 aa	3	23.4	21.075	12	0	0	0	172200000	51506000	43038000	0	8.89147e+07	0	N	NA
MGG_15537	Hypothetical protein	651 aa	4	8.3	69.378	10	0	0	0	119170000	114110000	75282000	0	102854000	0	N	NA
MGG_07095	Hypothetical protein	582 aa	2	6.2	61.794	14	0	0	0	56422000	27482000	62610000	0	48838000	0	N	NA
MGG_03577	Histone H2A	137 aa	3	28.7	14.3	9	0	0	0	268080000	273320000	179730000	0	2.40377e+08	0	N	NA
MGG_06952	Ribosomal protein L38e	82 aa	2	27.2	9.2949	19	0	0	0	106540000	110500000	125810000	0	1.14283e+08	0	N	NA
MGG_11185	Hypothetical protein	698 aa	2	9.2	72.644	16	0	0	0	127630000	118870000	122260000	0	122920000	0	N	NA
MGG_13610	Hydrolase	644 aa	3	6.5	71.744	11	0	0	0	110740000	26609000	38651000	0	5.86667e+07	0	N	NA
MGG_02715	Hypothetical protein	148 aa	2	14.3	15.683	19	0	0	0	96800000	101030000	94829000	0	97553000	0	N	NA
MGG_03838	Ser/Thr protein phosphatase	690 aa	3	7.3	73.114	11	0	0	0	1051900000	634180000	422800000	0	702960000	0	N	NA
MGG_07511	Hypothetical protein	325 aa	2	9.9	36.837	9	0	0	0	104800000	119150000	98801000	0	1.07584e+08	0	N	NA
MGG_04752	ATP synthase subunit 4	247 aa	4	17.5	26.722	9	0	0	0	52239000	122150000	0	0	5.81297e+07	0	N	NA
MGG_12154	Fatty acid synthase subunit alpha	1860 aa	2	1.3	204.3	9	0	0	0	46377000	113990000	0	0	5.34557e+07	0	N	NA
MGG_01124	Vesicle transport V-SNARE protein vti1	234 aa	3	18.9	25.874	5	0	0	0	34063000	100230000	0	0	4.47643e+07	0	N	NA
MGG_04095	Vacuolar-sorting protein SNF7	227 aa	4	20.8	25.057	6	0	0	0	39692000	97889000	0	0	4.58603e+07	0	N	NA
MGG_01267	Hypothetical protein	106 aa	3	37.1	12.152	10	0	0	0	58544000	88675000	0	0	49073000	0	N	NA
MGG_02925	Hypothetical protein	337 aa	5	13.4	36.083	5	0	0	0	55609000	75434000	0	0	43681000	0	N	NA
MGG_14976	Hypothetical protein	553 aa	4	8.3	60.867	11	0	0	0	42069000	59100000	0	0	33723000	0	N	NA
MGG_04374	Hypothetical protein	310 aa	3	13.9	34.181	6	0	0	0	43877000	56377000	0	0	33418000	0	N	NA
MGG_15774	Ketol-acid reductoisomerase	401 aa	2	8	44.722	4	0	0	0	28064000	49955000	0	0	2.60063e+07	0	N	NA
MGG_12809	Hypothetical protein	499 aa	6	15.7	51.604	15	0	0	0	52885000	42262000	0	0	3.17157e+07	0	N	NA
MGG_01757	Kinesin heavy chain	935 aa	2	2.4	103.39	4	0	0	0	18542000	36429000	0	0	1.83237e+07	0	N	NA
MGG_02632	Hypothetical protein	352 aa	3	14.8	38.038	6	0	0	0	45462000	34139000	0	0	2.65337e+07	0	N	NA
MGG_06876	Clathrin light chain	235 aa	2	9	25.516	9	0	0	0	30368000	28371000	0	0	1.95797e+07	0	N	NA
MGG_01652	Hypothetical protein	118 aa	2	18.8	13.495	4	0	0	0	21145000	22813000	0	0	1.46527e+07	0	N	NA
MGG_01367	Hypothetical protein	188 aa	3	19.3	20.728	5	0	0	0	24200000	22216000	0	0	15472000	0	N	NA
MGG_04556	Alcohol dehydrogenase 1	340 aa	2	7.4	35.643	5	0	0	0	20185000	21564000	0	0	1.39163e+07	0	N	NA
MGG_01114	NADP-dependent mannitol dehydrogenase	348 aa	2	8.9	37.78	6	0	0	0	16848000	19800000	0	0	12216000	0	N	NA
MGG_02463	Hypothetical protein	131 aa	3	26.2	14.81	6	0	0	0	21155000	17404000	0	0	12853000	0	N	NA
MGG_09890	Hypothetical protein	121 aa	5	52.5	13.54	24	0	0	0	865750000	1257100000	0	0	7.07617e+08	0	N	NA
MGG_07237	Hypothetical protein	122 aa	5	55.4	13.662	20	0	0	0	278370000	708730000	0	0	3.29033e+08	0	N	NA
MGG_06192	Cytochrome b-c1 complex subunit 7	127 aa	5	59.5	14.355	16	0	0	0	133060000	586310000	0	0	239790000	0	N	NA
MGG_02738	Hypothetical protein	137 aa	5	33.8	15.021	22	0	0	0	631230000	574820000	0	0	4.02017e+08	0	N	NA
MGG_08201	Hypothetical protein	137 aa	5	50.7	14.691	16	0	0	0	678070000	393880000	0	0	3.57317e+08	0	N	NA
MGG_08180	SIS1	372 aa	4	12.1	40.315	16	0	0	0	206580000	276060000	0	0	160880000	0	N	NA
MGG_03073	Hypothetical protein	174 aa	8	59.5	19.795	17	0	0	0	294620000	223640000	0	0	1.72753e+08	0	N	NA
MGG_07456	Serine/threonine-protein phosphatase 2B catalytic subunit	587 aa	3	5.8	66.666	10	0	0	0	64700000	175650000	0	0	8.01167e+07	0	N	NA
MGG_01108	Protein transporter SEC31	1270 aa	3	3.1	135.25	22	0	0	0	199680000	166570000	0	0	1.22083e+08	0	N	NA
MGG_07389	Peptidyl-prolyl cis-trans isomerase ssp-1	179 aa	5	48.9	19.793	13	0	0	0	114330000	166390000	0	0	9.35733e+07	0	N	NA
MGG_17713	Hypothetical protein	637 aa	7	23.3	65.056	13	0	0	0	74119000	165880000	0	0	7.99997e+07	0	N	NA
MGG_17901	Cytochrome c oxidase subunit VIa	126 aa	2	16	14.634	9	0	0	0	117470000	159550000	0	0	92340000	0	N	NA
MGG_05319	DNAJ domain-containing protein	682 aa	4	8.1	74.828	13	0	0	0	162560000	153060000	0	0	1.05207e+08	0	N	NA
MGG_02949	Cytoskeleton assembly control protein Sla2	1049 aa	5	6.2	118.34	12	0	0	0	111160000	151990000	0	0	8.77167e+07	0	N	NA
MGG_05448	BAG domain-containing protein	352 aa	6	23.1	39.69	12	0	0	0	107620000	149370000	0	0	8.56633e+07	0	N	NA
MGG_09953	26S proteasome non-ATPase regulatory subunit 9	233 aa	6	39.7	25.438	14	0	0	0	186150000	142090000	0	0	1.09413e+08	0	N	NA
MGG_00594	Hypothetical protein	2057 aa	8	4.7	229.12	13	0	0	0	98264000	133580000	0	0	7.72813e+07	0	N	NA
MGG_13410	Hypothetical protein	104 aa	4	36.9	11.468	10	0	0	0	104610000	131520000	0	0	78710000	0	N	NA
MGG_03045	Ankyrin repeat protein	216 aa	2	12.1	24.065	11	0	0	0	176070000	130120000	0	0	1.02063e+08	0	N	NA
MGG_07900	Hypothetical protein	142 aa	3	22	15.797	9	0	0	0	332410000	126910000	0	0	1.53107e+08	0	N	NA
MGG_06334	VTS1	620 aa	2	5.3	65.994	9	0	0	0	115710000	121750000	0	0	7.91533e+07	0	N	NA
MGG_12403	5-3 exoribonuclease 1	1436 aa	4	4	160.06	11	0	0	0	74048000	121330000	0	0	65126000	0	N	NA
MGG_09912	CAMK/CAMK1 protein kinase	407 aa	2	7.1	45.618	6	0	0	0	106150000	120930000	0	0	7.56933e+07	0	N	NA
MGG_06729	Hypothetical protein	457 aa	4	14.9	48.414	14	0	0	0	111510000	117430000	0	0	7.63133e+07	0	N	NA
MGG_16417	Hypothetical protein	563 aa	6	10.5	62.697	8	0	0	0	100170000	106610000	0	0	6.89267e+07	0	N	NA
MGG_04696	60S ribosomal protein L10a	218 aa	4	22.6	24.003	8	0	0	0	72876000	106610000	0	0	5.98287e+07	0	N	NA
MGG_04716	V-type ATPase	116 aa	2	25.2	12.991	10	0	0	0	117530000	106490000	0	0	7.46733e+07	0	N	NA
MGG_07337	Fatty acid-binding protein	126 aa	2	36	13.382	10	0	0	0	115020000	88167000	0	0	67729000	0	N	NA
MGG_02425	Hypothetical protein	1769 aa	5	4.4	196.44	7	0	0	0	66928000	73701000	0	0	4.68763e+07	0	N	NA
MGG_06003	Hypothetical protein	114 aa	2	27.4	12.497	5	0	0	0	85528000	72958000	0	0	5.28287e+07	0	N	NA
MGG_04080	Hypothetical protein	908 aa	2	4.6	97.255	9	0	0	0	92983000	72666000	0	0	5.52163e+07	0	N	NA
MGG_10507	Amidohydrolase	988 aa	4	5.2	105.89	13	0	0	0	69146000	60280000	0	0	43142000	0	N	NA
MGG_11512	Hypothetical protein	709 aa	6	11.2	77.941	10	0	0	0	72253000	38745000	0	0	3.69993e+07	0	N	NA
MGG_00431	Homogentisate 1,2-dioxygenase	504 aa	10	32.2	55.011	11	0	0	0	53692000	0	83484000	0	4.57253e+07	0	N	NA
MGG_02541	Methylcrotonoyl-CoA carboxylase subunit beta	606 aa	3	5	65.032	8	0	0	0	38738000	0	54368000	0	3.10353e+07	0	N	NA
MGG_09885	Cleavage stimulation factor 64-kDa subunit	306 aa	2	9.2	31.883	11	0	0	0	60226000	0	52461000	0	3.75623e+07	0	N	NA
MGG_06662	FAD binding domain-containing protein	505 aa	2	6.5	54.516	4	0	0	0	20009000	0	22701000	0	1.42367e+07	0	N	NA
MGG_04449	Branched-chain alpha-keto acid lipoamide acyltransferase	524 aa	2	6.7	56.45	4	0	0	0	30149000	0	21329000	0	1.71593e+07	0	N	NA
MGG_03223	Hypothetical protein	2138 aa	2	1.3	233.61	10	0	0	0	1912300000	0	962370000	0	9.58223e+08	0	N	NA
MGG_09190	Aminopeptidase 2	1036 aa	13	17.4	115.23	20	0	0	0	106770000	0	190780000	0	9.91833e+07	0	N	NA
MGG_00703	MAS3 protein	323 aa	6	25.8	33.874	11	0	0	0	63848000	0	168010000	0	77286000	0	N	NA
MGG_13012	Hypothetical protein	372 aa	8	44.7	39.643	14	0	0	0	139610000	0	135440000	0	9.16833e+07	0	N	NA
MGG_08373	Hypothetical protein	184 aa	2	12.6	19.037	7	0	0	0	150720000	0	133160000	0	9.46267e+07	0	N	NA
MGG_14602	Endo-1,6-beta-D-glucanase	489 aa	7	27.5	53.713	15	0	0	0	75580000	0	116190000	0	6.39233e+07	0	N	NA
MGG_03353	Hypothetical protein	234 aa	3	17.2	24.302	9	0	0	0	75416000	0	115980000	0	6.37987e+07	0	N	NA
MGG_01005	Hypothetical protein	154 aa	3	30.7	16.471	6	0	0	0	64047000	0	52567000	0	3.88713e+07	0	N	NA
MGG_06691	4-hydroxyphenylpyruvate dioxygenase	420 aa	12	36.5	47.576	25	0	0	0	0	111400000	372210000	0	1.61203e+08	0	N	NA
MGG_15094	Acetylcholinesterase	502 aa	8	21.2	53.262	20	0	0	0	0	89399000	344160000	0	1.4452e+08	0	N	NA
MGG_02471	Transketolase	688 aa	13	25.2	75.163	23	0	0	0	0	117980000	340600000	0	152860000	0	N	NA
MGG_04495	Phosphoglucomutase	555 aa	13	28.2	60.258	18	0	0	0	0	10488000	270670000	0	9.37193e+07	0	N	NA
MGG_06184	Hypothetical protein	317 aa	5	23.1	34.555	24	0	0	0	0	324450000	229240000	0	1.84563e+08	0	N	NA
MGG_04400	ATP-dependent RNA helicase eIF4A	397 aa	7	26.8	44.749	13	0	0	0	0	25673000	149090000	0	5.82543e+07	0	N	NA
MGG_01569	Minor allergen Alt a 7	205 aa	2	16.2	21.819	5	0	0	0	0	85287000	143740000	0	7.63423e+07	0	N	NA
MGG_16472	Aminopeptidase 2	975 aa	10	11.8	108.81	15	0	0	0	0	13689000	130980000	0	48223000	0	N	NA
MGG_06719	ATP-citrate synthase subunit 1	666 aa	9	21.4	72.44	16	0	0	0	0	9829900	129340000	0	4.639e+07	0	N	NA
MGG_07229	Glycylpeptide N-tetradecanoyltransferase	564 aa	3	8.7	63.18	14	0	0	0	0	48542000	117010000	0	55184000	0	N	NA
MGG_12797	Hypothetical protein	223 aa	2	15.3	23.255	13	0	0	0	0	58160000	106800000	0	5.49867e+07	0	N	NA
MGG_06270	Adenosine kinase	362 aa	5	24.1	39.459	15	0	0	0	0	23046000	103910000	0	4.23187e+07	0	N	NA
MGG_14292	Leupeptin-inactivating enzyme 1	552 aa	5	14.3	58.73	10	0	0	0	0	36330000	95697000	0	44009000	0	N	NA
MGG_16149	ADP,ATP carrier protein	316 aa	5	19	34.089	9	0	0	0	0	55396000	88448000	0	47948000	0	N	NA
MGG_02306	Abhydrolase	276 aa	2	11.3	28.645	7	0	0	0	0	44766000	79314000	0	41360000	0	N	NA
MGG_04116	SH3 domain-containing protein	1239 aa	7	10.5	132.82	12	0	0	0	0	112490000	77923000	0	63471000	0	N	NA
MGG_01351	Protein phosphatase 2C Ptc2	452 aa	5	17.1	48.773	16	0	0	0	0	55316000	55045000	0	36787000	0	N	NA
MGG_02479	Nuclear transport factor 2	127 aa	3	32.5	14.329	5	0	0	0	0	77314000	53640000	0	4.36513e+07	0	N	NA
MGG_16856	Hypothetical protein	69 aa	2	33.8	7.2673	5	0	0	0	0	118650000	46236000	0	54962000	0	N	NA
MGG_06498	5-methylthioadenosine phosphorylase	320 aa	4	16.6	34.265	7	0	0	0	0	13617000	46036000	0	1.98843e+07	0	N	NA
MGG_02000	Hypothetical protein	472 aa	3	6.8	52.363	5	0	0	0	0	22182000	38474000	0	2.02187e+07	0	N	NA
MGG_12095	NADPH-dependent methylglyoxal reductase GRE2	352 aa	5	19.1	38.521	7	0	0	0	0	32924000	37406000	0	2.34433e+07	0	N	NA
MGG_17962	Fumarate hydratase	547 aa	3	9.9	58.818	8	0	0	0	0	40882000	34105000	0	2.49957e+07	0	N	NA
MGG_11794	D-3-phosphoglycerate dehydrogenase 2	473 aa	3	8.3	51.5	5	0	0	0	0	24501000	18074000	0	1.41917e+07	0	N	NA
