# Supplementary material for: Comparative Secretome Analysis of Magnaporthe oryzae Identified Proteins Involved in Virulence and Cell Wall Integrity
Source: Genomics Proteomics Bioinformatics. 2021 Jul 18;20(4):728–46. doi: 10.1016/j.gpb.2021.02.007 (PMC9880818; doi:10.1016/j.gpb.2021.02.007)
Supplement: Supplementary Table S2 [file mmc8.xlsx]

## Sheet: Sheet1
Table S2 Bioinformatics analysis of identified secreted proteins
Note: 0, no; Y, Yes; For TMHMM prediction, Out and inside inidcate that the predicted protein is extraceluller and cytosolc, respectively; 1 indicates that the protein is predicted to have one transmembrance domain with its location given in the parenthesis. For example, 1 (21-43) indicates that the predicted protein has one transmembrane domain, which is located at 21aa-43aa. When there are more…
Protein accession No	Protein name	Protein length	Signalp	SecretomeP	TMHMM	No. of N-glycosylation sites	Secretome analysis of Magnaporthe oryzae using in vitro systems	In-depth insight into in vivo apoplastic secretome	Comparative secretome investigation of Magnaporthe oryzae proteins responsive to nitrogen starvation
MGG_05785	Invertase	660 aa	Y	0	Out	13	Y	Y	Y
MGG_01956	Endoglucanase C	356 aa	Y	0	Out	3	0	0	0
MGG_00210	Hypothetical protein	275 aa	Y	0	Out	1	0	0	0
MGG_08772	Protease inhibitor	307 aa	Y	0	Out	4	0	0	0
MGG_12016	Carbohydrate esterase	237 aa	Y	0	Out	1	0	Y	0
MGG_09460	Cell wall protein	258 aa	Y	0	Out	1	0	0	0
MGG_13598	Endothiapepsin	455 aa	Y	0	Out	6	0	0	0
MGG_05092	Cell wall mannoprotein	386 aa	Y	0	Out	0	0	0	0
MGG_02435	Mitochondrial iron uptake protein	203 aa	0	Y	Out	0	0	0	0
MGG_03826	Galactose oxidase	362 aa	Y	0	Out	4	0	Y	0
MGG_06523	Hypothetical protein	223 aa	Y	0	Out	0	0	0	0
MGG_01009	Serine-threonine rich protein	154 aa	Y	0	Out	0	0	0	0
MGG_03983	HSP70-like protein	218 aa	0	Y	Out	1	0	0	0
MGG_06443	1,2-dihydroxy-3-keto-5-methylthiopentene dioxygenase 2	178 aa	0	Y	Out	0	0	0	0
MGG_07949	Cellobiose dehydrogenase	293 aa	0	0	1 (21-43)	1	0	0	0
MGG_10209	α-amylase 3	567 aa	Y	0	Out	10	0	0	0
MGG_07791	Surface protein 1	135 aa	Y	0	1 (7-29)	1	0	Y	0
MGG_08971	Hypothetical protein	191 aa	Y	0	Out	3	0	Y	0
MGG_10466	DJ-1 family protein	266 aa	Y	0	Out	3	0	0	0
MGG_06167	Phytase	522 aa	0	Y	1 (49-71)	4	0	0	0
MGG_08655	Hypothetical protein	393 aa	0	Y	1 (56-78)	5	0	0	0
MGG_07790	Ligninase H2	475 aa	Y	0	Out	1	0	0	0
MGG_08370	1,3-beta-glucanosyltransferase gel3	534 aa	Y	0	1 (510-532)	5	0	0	Y
MGG_06189	Ecm33	391 aa	Y	0	Out	5	0	Y	0
MGG_05879	Gdsl-like lipase acylhydrolase	244 aa	Y	0	Out	2	0	0	0
MGG_09818	Peptidase a1 protein	453 aa	Y	0	1 (7-29)	5	0	Y	0
MGG_03014	Eukaryotic aspartyl protease	503 aa	Y	0	1 (482-501)	6	0	0	0
MGG_13993	Endoglucanase C	303 aa	Y	0	Out	5	0	0	0
MGG_00592	Cell wall glucanosyltransferase	368 aa	Y	0	Out	5	Y	Y	0
MGG_02295	FAD dependent oxidoreductase	468 aa	Y	0	Out	3	0	Y	0
MGG_04732	Acidic mammalian chitinase	434 aa	Y	0	Out	5	0	Y	Y
MGG_00283	Hypothetical protein	147 aa	Y	0	Out	0	0	Y	Y
MGG_03439	Acid phosphatase	301 aa	Y	0	Out	2	0	Y	0
MGG_09840	Acetylxylan esterase 2	300 aa	Y	0	Out	2	0	Y	0
MGG_08275	Hypothetical protein	203 aa	Y	0	Out	1	0	0	0
MGG_01085	ThiJ/PfpI family protein	250 aa	Y	0	Out	2	Y	0	Y
MGG_04944	Hypothetical protein	268 aa	Y	0	Out	3	Y	Y	0
MGG_17153	Chitinase	429 aa	Y	0	Out	5	0	0	0
MGG_08342	Phosphorylcholine phosphatase	362 aa	Y	0	Out	6	0	0	0
MGG_00552	Acid phosphatase	464 aa	Y	0	Out	6	0	0	0
MGG_00505	Septation protein SUN4	417 aa	Y	0	Out	1	0	0	0
MGG_01134	Cell wall glucanase	440 aa	Y	0	Out	3	0	0	0
MGG_03369	Lipocalin-like domain-containing protein	197 aa	Y	0	Out	3	0	Y	0
MGG_05689	Calcineurin-like phosphoesterase	442 aa	0	Y	1 (21-43)	3	0	0	0
MGG_04582	Glycoside hydrolase	542 aa	Y	0	Out	1	0	0	0
MGG_03995	Carboxypeptidase S1	593 aa	Y	0	Out	3	0	0	0
MGG_09321	Hypothetical protein	365 aa	Y	0	Out	4	0	0	0
MGG_12523	Adhesin protein Mad1	708 aa	Y	0	Out	1	0	0	0
MGG_11861	1,3-beta-glucanosyltransferase gel4	529 aa	Y	0	1 (504-526)	2	Y	Y	Y
MGG_06643	Endothelin-converting enzyme	780 aa	0	Y	1 (57-79)	9	0	0	0
MGG_04689	Glucan 1,3-beta-glucosidase	398 aa	Y	0	1 (373-395)	2	0	Y	Y
MGG_09842	Hypothetical protein	171 aa	Y	0	Out	2	0	0	0
MGG_02188	Glutamyl-tRNA Gln amidotransferase subunit A	559aa	Y	0	1 (7-24)	6	0	0	0
MGG_05788	Poly 3-hydroxybutyrate depolymerase	321aa	Y	0	Out	2	0	0	0
MGG_09377	Hypothetical protein	196 aa	Y	0	Out	0	0	0	0
MGG_16187	BYS1 domain protein	153 aa	Y	0	Out	0	0	0	0
MGG_07560	Hypothetical protein	396 aa	0	0	Out	6	0	0	0
MGG_13578	Sulphydryl oxidase	399 aa	Y	0	Out	6	Y	0	0
MGG_00940	Tripeptidyl-peptidase 1	640 aa	0	Y	Out	4	0	0	Y
MGG_07306	Mixed-linked glucanase	753 aa	Y	0	Out	5	0	0	0
MGG_16836	Hypothetical protein	174 aa	Y	0	Out	3	0	0	0
MGG_02654	Hypothetical protein	574 aa	Y	0	2	8	0	0	0
MGG_02638	Hypothetical protein	165 aa	Y	0	Out	1	0	0	0
MGG_01851	Hypothetical protein	148 aa	Y	0	Out	0	0	0	0
MGG_07973	Surface protein 1	147 aa	Y	0	Out	1	0	0	0
MGG_00588	CIA30 family protein	253 aa	Y	0	Out	2	0	Y	Y
MGG_08300	Hypothetical protein	166 aa	Y	0	1 (5-27)	1	0	0	0
MGG_05232	Hypothetical protein	245 aa	Y	0	Out	1	Y	Y	0
MGG_00052	Hypothetical protein	225 aa	Y	0	Out	2	0	Y	Y
MGG_02532	Endoglucanase 1	425 aa	Y	0	Out	2	0	0	0
MGG_16201	Hypothetical protein	150 aa	0	Y	Out	2	0	0	0
MGG_07625	Hypothetical protein	178 aa	Y	0	Out	2	0	0	0
MGG_04861	Glycine cleavage system H protein	179 aa	0	Y	Out	0	0	Y	0
MGG_04913	Hypothetical protein	105 aa	0	Y	Out	1	0	Y	0
MGG_08253	Hypothetical protein	155 aa	Y	0	Out	1	0	0	0
MGG_03691	Hypothetical protein	195 aa	Y	0	Out	1	0	0	0
MGG_16377	Hypothetical protein	791 aa	Y	0	Out	12	0	0	0
MGG_03593	Hypothetical protein	345 aa	Y	0	Out	2	0	Y	0
MGG_10591	Endo-beta-1,3-glucanase	747 aa	0	Y	1 (370-392)	4	0	0	0
MGG_13654	Hypothetical protein	124 aa	Y	0	Out	0	0	Y	0
MGG_07868	Glycosyl hydrolase family 10	363 aa	Y	0	Out	4	0	Y	0
MGG_11608	Laccase-2	598 aa	Y	0	Out	5	Y	0	Y
MGG_08416	Lipase 1	568 aa	Y	0	Out	4	0	0	0
MGG_07877	Dipeptidyl-peptidase V	719 aa	Y	0	Out	14	Y	Y	Y
MGG_09412	Hypothetical protein	312 aa	0	0	Out	7	0	0	0
MGG_06631	Hypothetical protein	429 aa	Y	0	Out	4	0	0	0
MGG_03502	Feruloyl esterase B	543 aa	Y	0	Out	5	0	0	0
MGG_06249	Translationally controlled tumor protein	171 aa	0	Y	Out	0	0	Y	0
MGG_06033	Hypothetical protein	805 aa	Y	0	1 (695-717)	11	0	0	0
MGG_09648	Hypothetical protein	188 aa	Y	0	Out	3	0	0	0
MGG_04257	Hypothetical protein	447 aa	Y	0	Out	4	0	0	0
MGG_06035	FK506-binding protein 1B	114 aa	0	Y	Inside	0	0	0	0
MGG_14715	Hypothetical protein	195 aa	Y	0	Out	1	0	0	0
MGG_09641	Hypothetical protein	258 aa	Y	0	Out	3	0	0	0
MGG_08577	Hypothetical protein	432 aa	Y	0	Out	1	0	0	0
MGG_13009	Hypothetical protein	226 aa	Y	0	Out	2	Y	Y	Y
MGG_16300	Hypothetical protein	505 aa	0	Y	Out	7	0	0	0
MGG_05344	SnodProt1	138 aa	Y	0	Out	0	0	Y	0
MGG_07842	Hypothetical protein	573 aa	0	Y	Out	6	0	0	0
MGG_13977	Alkaline proteinase	964 aa	Y	0	Out	9	0	0	0
MGG_07624	Hypothetical protein	185 aa	Y	0	Out	2	0	0	0
MGG_14307	L-ascorbate oxidase	604 aa	Y	0	Out	9	0	0	0
MGG_13177	Hypothetical protein	257 aa	Y	0	Out	4	0	0	0
MGG_01466	Hypothetical protein	329 aa	Y	0	1 (240-262)	1	0	0	0
MGG_08455	Hypothetical protein	387 aa	Y	0	Out	3	0	Y	0
MGG_11750	Hypothetical protein	335 aa	Y	0	Out	1	0	0	0
MGG_09079	Hypothetical protein	235 aa	Y	0	Out	1	0	0	0
MGG_04599	Hypothetical protein	230 aa	Y	0	2	2	0	0	0
MGG_01261	Trehalase	699 aa	0	0	Out	14	0	0	0
MGG_07419	Hypothetical protein	407 aa	Y	0	Out	3	Y	0	0
MGG_06722	1,3-beta-glucanosyltransferase gel2	486 aa	Y	0	Out	3	0	0	0
MGG_06669	Hypothetical protein	210 aa	0	0	Out	0	0	0	0
MGG_01557	Phosphatidylglycerol/phosphatidylinositol transfer protein	179 aa	Y	0	Out	1	0	Y	0
MGG_06234	Hypothetical protein	142 aa	Y	0	Out	1	0	0	0
MGG_10515	Hypothetical protein	337 aa	Y	0	Out	3	0	0	0
MGG_01064	Hypothetical protein	99 aa	Y	0	Out	0	0	0	0
MGG_15022	Hypothetical protein	143 aa	Y	0	Out	1	0	Y	0
MGG_04973	Carbonate dehydratase	273 aa	Y	0	Out	4	0	0	0
MGG_11657	Hypothetical protein	381 aa	0	Y	Out	6	0	0	0
MGG_04870	Hypothetical protein	577 aa	Y	0	Out	6	0	0	0
MGG_07657	Hypothetical protein	339 aa	0	Y	1 (193-215)	1	0	0	0
MGG_08047	Glycerophosphoryl diester phosphodiesterase	425 aa	Y	0	Out	3	0	Y	0
MGG_13622	Fungal cellulose binding domain-containing protein	369 aa	Y	0	Out	1	0	0	0
MGG_01423	Hypothetical protein	261 aa	0	Y	1 (21-40)	1	0	0	0
MGG_11149	Hypothetical protein	482 aa	0	0	Out	2	0	0	0
MGG_03029	Metalloproteinase	358 aa	Y	0	Out	4	0	0	0
MGG_03442	Hypothetical protein	246 aa	Y	0	1 (9-31)	4	0	0	0
MGG_14513	Hypothetical protein	463 aa	Y	0	Out	6	0	0	Y
MGG_13765	Hypothetical protein	583 aa	0	Y	Out	5	Y	Y	0
MGG_13471	Hypothetical protein	478 aa	Y	0	Out	4	0	0	0
MGG_09527	Hypothetical protein	393 aa	Y	0	Out	1	0	0	0
MGG_03149	Dihydrolipoyllysine-residue succinyltransferase	422 aa	0	0	Out	1	0	0	0
MGG_05982	Hypothetical protein	139 aa	Y	0	Out	0	0	0	0
MGG_02851	Hypothetical protein	434 aa	Y	0	Out	1	0	0	0
MGG_12474	5-nucleotidase	557 aa	Y	0	Out	6	0	0	0
MGG_05751	Hypothetical protein	160 aa	Y	0	Out	2	0	0	0
MGG_03164	Cofilin	153 aa	0	Y	Out	1	0	Y	0
MGG_06169	Hypothetical protein	405 aa	Y	0	Out	2	Y	0	0
MGG_01986	Hypothetical protein	333 aa	0	0	1 (9-31)	1	0	0	0
MGG_11167	Hypothetical protein	162 aa	0	Y	Out	1	0	0	0
MGG_14966	Hypothetical protein	394 aa	Y	0	Out	1	0	0	0
MGG_06359	Hypothetical protein	248 aa	Y	0	Out	1	0	0	0
MGG_00814	HSP90-like protein	328 aa	0	0	Out	5	0	Y	0
MGG_09235	DnaJ domain-containing protein	541 aa	0	0	Out	0	0	0	0
MGG_07234	FK506-binding protein 2	186 aa	Y	0	Out	0	0	0	0
MGG_00527	Hypothetical protein	208 aa	Y	0	Out	4	0	0	0
MGG_11224	Hypothetical protein	302 aa	Y	0	Out	1	Y	0	0
MGG_09640	α-amylase 1	533 aa	Y	0	Out	5	Y	0	0
MGG_06127	Profilin	132 aa	0	Y	Out	2	0	0	0
MGG_01689	Rho GDP dissociation inhibitor	200 aa	0	Y	Out	0	0	Y	0
MGG_07331	1,3-beta-glucanosyltransferase gel1	447 aa	Y	0	Out	1	0	Y	0
MGG_08480	α/β hydrolase	292 aa	Y	0	Out	1	0	0	0
MGG_08774	Chitin deacetylase	369 aa	Y	0	Out	1	0	0	Y
MGG_09272	β-glucosidase 1	874 aa	Y	0	Out	10	0	Y	0
MGG_08454	Elicitor	236 aa	Y	0	Out	0	0	0	0
MGG_04436	Elongation factor 1-beta	230 aa	0	0	Out	0	0	Y	0
MGG_04237	Hypothetical protein	371 aa	Y	0	Out	1	0	0	0
MGG_05753	Protein disulfide-isomerase	511 aa	Y	0	Out	0	0	Y	0
MGG_03245	Aldose 1-epimerase	405 aa	Y	0	Out	6	0	Y	0
MGG_14917	Hypothetical protein	344 aa	Y	0	Out	2	0	Y	0
MGG_17532	Hypothetical protein	231 aa	Y	0	Out	1	0	0	0
MGG_10532	Necrosis and ethylene inducing peptide	248 aa	Y	0	Out	2	0	0	0
MGG_00081	Hypothetical protein	190 aa	Y	0	Out	2	0	Y	0
MGG_02134	γ-glutamyltransferase	567 aa	Y	0	Out	5	0	0	0
MGG_00992	Hypothetical protein	371 aa	Y	0	Out	2	0	0	0
MGG_05690	Hypothetical protein	618 aa	0	0	Out	1	0	0	0
MGG_00104	Hypothetical protein	148 aa	0	0	Out	1	0	0	0
MGG_12798	Para-nitrobenzyl esterase	557 aa	Y	0	Out	3	Y	Y	Y
MGG_07067	FAD binding domain-containing protein	509 aa	Y	0	Out	5	0	0	0
MGG_09602	Hypothetical protein	641 aa	Y	0	Out	4	0	Y	0
MGG_17123	Hypothetical protein	299 aa	Y	0	Out	2	0	0	0
MGG_05608	Hypothetical protein	198 aa	Y	0	Out	0	0	0	0
MGG_01655	Copper radical oxidase	1004 aa	Y	0	Out	4	0	Y	Y
MGG_12396	Hypothetical protein	123 aa	0	Y	Out	0	0	0	0
MGG_10447	Peptidyl-prolyl cis-trans isomerase	216 aa	0	Y	Out	3	0	Y	0
MGG_09212	Nitroreductase	293 aa	0	Y	1 (28-50)	1	0	0	0
MGG_09404	Feruloyl esterase B	541 aa	Y	0	Out	5	0	0	0
MGG_13936	Hypothetical protein	430 aa	0	0	Out	0	0	0	0
MGG_10400	GPI-anchored cell wall beta-1,3-endoglucanase EglC	311 aa	Y	0	1 (7-29)	1	Y	Y	0
MGG_16250	Hypothetical protein	401 aa	Y	0	Out	2	0	0	0
MGG_17802	Hypothetical protein	450 aa	0	0	Out	2	0	0	0
MGG_08905	Triosephosphate isomerase	251 aa	0	0	Out	1	0	0	0
MGG_01096	Glucoamylase	650 aa	0	Y	Out	5	Y	0	Y
MGG_10445	Thermostable alkaline protease	793 aa	Y	0	Out	9	0	0	0
MGG_06936	Elongation factor 1-gamma	413 aa	0	0	Out	1	0	Y	0
MGG_03316	Serin endopeptidase	808 aa	Y	0	Out	9	0	0	Y
MGG_09894	40S ribosomal protein S28	69 aa	0	0	Inside	0	0	0	0
MGG_07631	Fungal cellulose binding domain-containing protein	336 aa	Y	0	Out	2	0	0	0
MGG_14157	Hypothetical protein	454 aa	Y	0	Out	3	0	0	0
MGG_13291	Copper amine oxidase	797 aa	Y	0	Out	8	0	0	0
MGG_04757	Hypothetical protein	495 aa	Y	0	Out	3	0	Y	Y
MGG_03761	Hypothetical protein	1640 aa	Y	0	Out	12	0	0	0
MGG_09736	Hypothetical protein	211 aa	Y	0	Out	3	0	0	0
MGG_05962	Hypothetical protein	126 aa	0	Y	Out	0	0	0	0
MGG_12300	Hydroxyacylglutathione hydrolase	287 aa	0	0	Out	1	0	Y	0
MGG_10827	Hypothetical protein	110 aa	0	0	Out	0	0	0	0
MGG_08025	Hypothetical protein	1665 aa	0	0	8	5	0	0	0
MGG_09571	Hypothetical protein	710 aa	0	0	Out	1	0	0	0
MGG_02713	Nascent polypeptide-associated complex subunit beta	173 aa	0	0	Out	0	0	Y	0
MGG_08355	Hypothetical protein	114 aa	0	Y	Out	0	0	0	0
MGG_16739	Eukaryotic translation initiation factor 5A	165 aa	0	0	Out	86	0	0	0
MGG_07704	Carboxypeptidase A	444 aa	Y	0	Out	2	Y	Y	0
MGG_08622	Nucleoside diphosphate kinase	238 aa	0	0	1 (34-56)	0	0	Y	0
MGG_06480	40S ribosomal protein S12	148 aa	0	Y	Out	1	0	0	0
MGG_15739	Inorganic pyrophosphatase	291 aa	0	0	Out	1	0	0	0
MGG_13645	50S ribosomal protein L13e	203 aa	0	0	Out	1	0	0	0
MGG_09470	Myosin regulatory light chain cdc4	151 aa	0	0	Out	2	0	0	0
MGG_01383	Hypothetical protein	397 aa	0	0	1 (229-251)	2	0	0	0
MGG_01941	FAD binding domain-containing protein	521 aa	Y	0	Out	2	Y	0	0
MGG_04612	60S ribosomal protein L8-B	262 aa	0	0	Out	1	0	Y	0
MGG_05364	Endoglucanase-4	375 aa	0	0	Out	2	0	0	0
MGG_06587	Leucyl aminopeptidase	390 aa	Y	0	Out	1	Y	Y	Y
MGG_02503	Glucose-regulated protein	665 aa	Y	0	1 (7-29)	0	0	Y	0
MGG_10456	Hypothetical protein	150 aa	Y	0	Out	1	0	0	0
MGG_01732	3-carboxymuconate cyclase	397 aa	Y	0	1 (7-29)	3	Y	Y	Y
MGG_05238	40S ribosomal protein S14	151 aa	0	0	Out	2	0	0	0
MGG_05706	Hypothetical protein	941 aa	0	0	Out	4	0	0	0
MGG_03236	40S ribosomal protein S6-B	240 aa	0	0	Out	3	0	Y	0
MGG_05888	Hypothetical protein	400 aa	0	0	Out	1	0	0	0
MGG_03727	50S ribosomal protein L31e	125 aa	0	Y	Out	0	0	0	0
MGG_02659	60S ribosomal protein L14	147 aa	0	Y	Inside	0	0	Y	0
MGG_17595	Hypothetical protein	510 aa	Y	0	Out	3	0	0	0
MGG_18017	Hypothetical protein	331 aa	0	Y	Out	2	0	0	0
MGG_02770	V-type proton ATPase subunit E	231 aa	0	Y	Out	0	0	0	0
MGG_05296	60S ribosomal protein L34-B	117 aa	0	Y	Inside	2	0	0	0
MGG_01656	UV excision repair protein Rad23	402 aa	0	0	Out	1	0	0	0
MGG_09878	Dihydrolipoyllysine-residue acetyltransferase component-pyruvate dehydrogenase complex	465 aa	0	0	Out	2	0	0	0
MGG_04444	60S ribosomal protein L6-B	203 aa	0	Y	Out	1	0	Y	0
MGG_01588	14-3-3 family protein	273 aa	0	0	Out	3	0	Y	0
MGG_13782	60S ribosomal protein L19	191 aa	0	0	Out	1	0	0	0
MGG_05203	Ran-specific GTPase-activating protein 1	248 aa	0	0	Out	0	0	0	0
MGG_08944	Hypothetical protein	143 aa	Y	0	Out	0	0	0	0
MGG_03653	60S ribosomal protein L20	175 aa	0	Y	Out	0	0	0	0
MGG_07460	Peroxiredoxin HYR1	173 aa	0	0	Out	0	0	Y	0
MGG_04978	E3 ubiquitin ligase complex SCF subunit scon-3	169 aa	0	0	Out	2	0	0	0
MGG_16044	Hypothetical protein	413 aa	Y	0	Out	0	0	0	0
MGG_10583	12-oxophytodienoate reductase 1	410 aa	0	Y	Out	2	0	Y	0
MGG_03680	40S ribosomal protein S11	162 aa	0	Y	Out	1	0	Y	0
MGG_10408	FAD binding domain-containing protein	501 aa	Y	0	Out	3	0	0	0
MGG_02953	60S ribosomal protein L21-B	161 aa	0	Y	Out	1	0	0	0
MGG_03554	60S ribosomal protein L36	110 aa	0	Y	Out	0	0	0	0
MGG_13806	14-3-3 family protein	279 aa	0	0	Out	2	0	Y	0
MGG_05948	Zinc knuckle domain-containing protein	200 aa	0	Y	Out	2	0	0	0
MGG_02710	Peroxiredoxin type-2	169 aa	0	Y	Out	1	Y	Y	Y
MGG_02624	Transaldolase	325 aa	0	0	Out	3	Y	Y	Y
MGG_07697	Superoxide dismutase	214 aa	0	0	Out	1	0	0	0
MGG_06919	40S ribosomal protein S3aE	257 aa	0	Y	Out	2	0	Y	0
MGG_04114	40S ribosomal protein S17	149 aa	0	0	Inside	0	0	0	0
MGG_04236	Thioredoxin	172 aa	0	Y	Out	2	0	Y	0
MGG_03965	60S ribosomal protein L26	138 aa	0	0	Out	1	0	Y	0
MGG_00444	Hypothetical protein	282 aa	0	Y	Out	1	0	0	0
MGG_04829	60S ribosomal protein L9-A	195 aa	0	0	Out	0	0	Y	0
MGG_08649	Farnesyl pyrophosphate synthase	349 aa	0	0	Out	0	0	0	0
MGG_08810	2,5-diketo-D-gluconic acid reductase A	289 aa	0	0	Out	0	0	Y	0
MGG_10185	60S ribosomal protein L23a	158 aa	0	Y	Out	1	0	Y	0
MGG_06648	Hypothetical protein	1005 aa	Y	0	1 (12-34)	2	0	Y	0
MGG_06759	Heat shock protein 90	703 aa	0	0	Out	5	0	Y	0
MGG_01195	Acetylesterase	239 aa	Y	0	Out	1	0	0	0
MGG_10680	40S ribosomal protein S24	136 aa	0	0	Out	1	0	0	0
MGG_08164	Protein disulfide-isomerase erp38	372 aa	Y	0	Out	0	0	Y	0
MGG_02987	Para-nitrobenzyl esterase	536 aa	0	Y	Out	1	Y	0	0
MGG_09131	α/β hydrolase	287 aa	0	Y	Out	1	Y	0	0
MGG_03578	Histone H2B	138 aa	0	0	Out	0	0	0	0
MGG_09194	60S ribosomal protein L17	187 aa	0	Y	Out	0	0	0	0
MGG_07367	Hypothetical protein	277 aa	0	Y	Out	2	Y	0	Y
MGG_05026	40S ribosomal protein S19	153 aa	0	0	Out	0	0	0	0
MGG_07202	Citrate synthase	474 aa	0	0	Out	2	0	Y	0
MGG_09352	Minor extracellular protease vpr	907 aa	Y	0	Out	8	0	Y	0
MGG_04243	Peptide methionine sulfoxide	209 aa	0	Y	Out	2	0	0	0
MGG_09918	Hypothetical protein	358 aa	Y	0	Out	1	0	0	0
MGG_13764	Bilirubin oxidase	630 aa	Y	0	Out	2	Y	Y	Y
MGG_02921	Hypothetical protein	313 aa	0	0	Out	1	0	Y	0
MGG_09834	catalase-peroxidase 2	787 aa	Y	0	Out	4	Y	Y	Y
MGG_08104	peptidyl-prolyl cis-trans isomerase	377 aa	0	0	Out	3	0	Y	0
MGG_04941	hypothetical protein	188 aa	0	0	Out	1	0	0	0
MGG_08190	60S ribosomal protein L4-A	372 aa	0	Y	Out	1	0	Y	0
MGG_09927	60S ribosomal protein L33-B	110 aa	0	Y	Out	0	0	0	0
MGG_02711	Hypothetical protein	159 aa	0	Y	Out	0	0	0	0
MGG_06201	Hypothetical protein	117 aa	0	Y	Out	0	0	0	0
MGG_09922	β-hexosaminidase subunit beta	581 aa	Y	0	Out	3	0	0	Y
MGG_00978	Hypothetical protein	346 aa	0	Y	1 (305-327)	0	0	0	0
MGG_12569	Hypothetical protein	223 aa	0	0	Out	1	0	Y	0
MGG_04482	Hypothetical protein	207 aa	0	Y	Out	1	0	0	0
MGG_06453	Hypothetical protein	207 aa	0	0	Out	3	0	Y	0
MGG_18003	ATP synthase subunit D	174 aa	0	Y	Out	0	0	0	0
MGG_09367	Malate dehydrogenase	337 aa	0	0	Out	4	0	Y	0
MGG_05844	Mannan endo-1,4-beta-mannosidase 1	402 aa	Y	0	Out	2	0	0	0
MGG_06530	Aspartate aminotransferase	406 aa	0	0	Out	1	0	Y	0
MGG_05737	Hypothetical protein	110 aa	0	Y	Out	0	0	0	0
MGG_08835	Malate dehydrogenase	331 aa	0	Y	Out	1	0	Y	0
MGG_02651	Hypothetical protein	160 aa	0	0	Out	1	0	Y	0
MGG_03506	Hypothetical protein	296 aa	0	0	Out	0	0	0	0
MGG_00349	40S ribosomal protein S13	152 aa	0	Y	Out	0	0	0	0
MGG_04340	Hypothetical protein	481 aa	0	0	Out	2	0	0	0
MGG_10565	Zuotin	445 aa	0	Y	Out	0	0	0	0
MGG_03251	40S ribosomal protein S8	203 aa	0	0	Out	0	0	Y	0
MGG_05661	40S ribosomal protein S18	157 aa	0	0	Out	1	0	0	0
MGG_01404	NADPH-dependent D-xylose reductase	328aa	0	0	Out	0	0	Y	0
MGG_06293	Histone H4	104 aa	0	0	Out	0	0	0	0
MGG_06197	Spermidine synthase	294 aa	0	0	Out	0	0	0	0
MGG_00872	Hypothetical protein	138 aa	0	0	Out	0	0	0	0
MGG_02617	2-methylcitrate synthase	478 aa	0	0	Out	3	0	0	0
MGG_07763	Hypothetical protein	508 aa	Y	0	Out	2	0	Y	0
MGG_04667	Hypothetical protein	530 aa	0	0	Out	3	0	Y	0
MGG_03666	Hypothetical protein	162 aa	0	Y	Out	1	0	0	0
MGG_06459	HSP98-like protein	927 aa	0	0	Out	3	0	0	0
MGG_04898	Hypothetical protein	168 aa	0	0	Out	0	0	0	0
MGG_00789	Eukaryotic translation initiation factor 2 beta subunit	321 aa	0	0	Out	0	0	0	0
MGG_00432	Hypothetical protein	175 aa	0	0	Out	0	0	Y	0
MGG_16204	60S ribosomal protein L12	166 aa	0	0	Out	1	0	0	0
MGG_04321	Hypothetical protein	1115 aa	0	0	Out	2	0	0	0
MGG_09955	Hypothetical protein	115 aa	0	0	Inside	0	0	Y	0
MGG_00221	40S ribosomal protein S7	204 aa	0	Y	Out	1	0	Y	0
MGG_08980	Stress-induced-phosphoprotein 1	585 aa	0	0	Out	4	0	Y	0
MGG_13221	HSP10-like protein	105 aa	0	0	Out	0	0	0	0
MGG_05999	H/ACA ribonucleoprotein complex subunit 2	254 aa	0	0	Out	0	0	0	0
MGG_04882	Hypothetical protein	413 aa	0	0	Out	3	0	0	0
MGG_06510	Cytochrome b5	140 aa	0	Y	1 (108-130)	0	0	Y	0
MGG_05155	Adenosylhomocysteinase	450 aa	0	0	Out	1	Y	0	0
MGG_07369	Hypothetical protein	412 aa	0	0	Out	1	0	0	0
MGG_00276	FAD binding domain-containing protein	515 aa	0	Y	Out	4	0	Y	0
MGG_06400	Nuclear and cytoplasmic polyadenylated RNA-binding protein pub1	480 aa	0	0	Out	0	0	0	0
MGG_06692	Conserved hypothetical protein	264 aa	0	Y	Out	1	0	0	0
MGG_10265	Hypothetical protein	332 aa	0	0	Out	0	0	Y	0
MGG_17721	Hypothetical protein	206 aa	Y	0	Out	0	0	0	0
MGG_10607	Enolase	439 aa	0	0	Out	2	Y	Y	Y
MGG_07200	Plasma membrane ATPase	927 aa	0	Y	9	1	0	Y	0
MGG_11210	Beta-glucosidase 1	877 aa	Y	0	Out	5	0	Y	0
MGG_04990	Hypothetical protein	492 aa	0	0	Out	0	0	Y	0
MGG_04104	60S ribosomal protein L22	126 aa	0	0	Out	1	0	Y	0
MGG_02407	Hypothetical protein	87 aa	0	0	Out	3	0	0	0
MGG_07441	Paraplegin	1010 aa	0	0	Out	1	0	0	0
MGG_06693	60S ribosomal protein L27-A	136 aa	0	Y	Out	0	0	0	0
MGG_06177	Hypothetical protein	164 aa	0	Y	Out	1	0	Y	0
MGG_08758	Aminopeptidase Y	495 aa	Y	0	Out	1	0	Y	0
MGG_01111	Cytochrome c oxidase subunit 6B	86 aa	0	Y	Out	1	0	0	0
MGG_11072	Hypothetical protein	127 aa	Y	0	Out	1	0	0	0
MGG_04337	Catalase-peroxidase 1	751 aa	0	0	Out	1	0	Y	0
MGG_00905	Sec14 cytosolic factor	344 aa	0	0	Out	1	0	Y	0
MGG_00771	5-oxoprolinase	1377 aa	0	0	Out	2	0	0	0
MGG_00682	Cyclin-dependent kinase regulatory subunit	120 aa	0	Y	Out	1	0	0	0
MGG_08078	Hypothetical protein	162 aa	0	Y	Inside	2	0	Y	0
MGG_03152	ATP synthase subunit 5	229 aa	0	Y	Out	1	0	0	0
MGG_00175	6-phosphogluconate dehydrogenase	493 aa	0	0	Out	2	0	Y	Y
MGG_01742	Elongation factor 2	845 aa	0	0	Out	3	0	Y	0
MGG_05956	Glutamyl-tRNA synthetase	636 aa	0	0	Out	5	0	0	0
MGG_06958	HSP70-like protein	652 aa	0	0	Out	5	0	Y	0
MGG_15950	Hypothetical protein	536 aa	Y	0	Out	4	0	0	0
MGG_02368	Galactose oxidase	670 aa	Y	0	Out	5	0	Y	Y
MGG_16869	Hypothetical protein	131 aa	Y	0	Out	1	0	0	0
MGG_08256	Mitochondrial peroxiredoxin PRX1	225 aa	0	0	Out	0	0	Y	0
MGG_03604	Nuclear movement protein nudC	192 aa	0	Y	Out	0	0	0	0
MGG_11259	Hypothetical protein	601 aa	0	0	Out	0	0	Y	0
MGG_03307	Hypothetical protein	341 aa	0	0	Out	3	0	0	0
MGG_01746	Hypothetical protein	380 aa	0	Y	Out	1	0	Y	0
MGG_00987	Hypothetical protein	522 aa	0	0	Out	1	0	Y	0
MGG_06095	Cysteine dioxygenase	220 aa	0	0	Out	1	0	0	0
MGG_04093	Hypothetical protein	3164 aa	0	0	Out	4	0	0	0
MGG_02660	Nascent polypeptide-associated complex subunit alpha	202 aa	0	0	Out	1	0	Y	0
MGG_01135	Cytochrome c oxidase polypeptide IV	187 aa	0	Y	Out	1	0	Y	0
MGG_00409	Hypothetical protein	113 aa	0	0	Inside	1	0	0	0
MGG_07928	Ubiquitin-40S ribosomal protein S27a	155 aa	0	Y	Out	1	0	0	0
MGG_01622	Uroporphyrinogen decarboxylase	368 aa	0	0	Out	0	0	0	0
MGG_02386	Hypothetical protein	355 aa	Y	0	1 (283-305)	1	0	0	0
MGG_06721	60S ribosomal protein L28	151 aa	0	0	Out	0	0	0	0
MGG_07630	Hypothetical protein	118 aa	Y	0	Out	0	0	0	0
MGG_09817	Minor extracellular protease vpr	903 aa	Y	0	Out	11	0	Y	0
MGG_07008	Nucleolar protein nop-58	600 aa	0	0	Out	3	0	0	0
MGG_09505	Polyadenylate-binding protein	763 aa	0	0	Out	4	0	Y	0
MGG_11335	Hypothetical protein	610 aa	Y	0	Out	1	0	0	0
MGG_06685	Cytochrome c	109 aa	0	0	Out	0	0	0	0
MGG_02625	Superoxide dismutase	159 aa	0	0	Out	1	0	Y	Y
MGG_06712	5-methyltetrahydropteroyltriglutamate-homocysteine S-methyltransferase	767 aa	0	0	Out	1	0	Y	0
MGG_02696	Woronin body major protein	418 aa	0	Y	Out	4	0	Y	0
MGG_00256	Cytosolic non-specific dipeptidase	560 aa	0	Y	Out	3	0	Y	0
MGG_01607	Calnexin	578 aa	Y	0	1 (511-533)	0	0	Y	0
MGG_13486	Hypothetical protein	785 aa	0	0	Out	3	0	0	0
MGG_05134	Hypothetical protein	336 aa	0	0	Out	1	0	0	0
MGG_01706	Hypothetical protein	77 aa	Y	0	1 (12-34)	0	0	0	0
MGG_04847	Peptidase M14	450 aa	Y	0	Out	2	0	Y	0
MGG_06649	EF hand domain-containing protein	1301 aa	0	0	Out	7	0	0	0
MGG_03572	Hypothetical protein	128 aa	0	0	Out	0	0	0	0
MGG_13498	Hypothetical protein	1477 aa	0	0	Out	8	0	0	0
MGG_06269	60S ribosomal protein L2	255 aa	0	Y	Out	0	0	Y	0
MGG_10720	Guanyl-specific ribonuclease F1	181 aa	Y	0	Out	1	0	0	0
MGG_05673	40S ribosomal protein S3	263 aa	0	0	Out	0	0	Y	0
MGG_06786	Disulfide-isomerase A6 precurso	472 aa	Y	0	1 (7-26)	1	0	Y	0
MGG_05307	Hypothetical protein	317 aa	0	0	Out	0	0	Y	0
MGG_03504	Hypothetical protein	251 aa	0	0	Out	1	0	0	0
MGG_03521	Aconitate hydratase	785 aa	0	0	Out	6	0	Y	0
MGG_06082	Hypothetical protein	485 aa	0	0	Out	1	0	0	0
MGG_06396	Hypothetical protein	1420 aa	0	0	Out	4	0	0	0
MGG_10371	Glutaredoxin-C4	281 aa	Y	0	1 (7-24)	0	0	0	0
MGG_06358	Amylase-binding protein AbpA	800 aa	0	0	Out	3	0	0	0
MGG_01519	Hypothetical protein	428 aa	0	0	Out	2	0	0	0
MGG_16553	Hypothetical protein	117 aa	Y	0	Out	0	0	0	0
MGG_09219	Hypothetical protein	311 aa	0	0	Out	0	0	Y	0
MGG_05063	Phosphoglycerate kinase	475 aa	Y	0	Out	2	0	0	0
MGG_17596	Hypothetical protein	405 aa	0	0	Out	0	0	0	0
MGG_04191	HSP70-like protein	670 aa	0	0	Out	3	0	Y	0
MGG_09466	Hypothetical protein	282 aa	0	0	Out	0	0	0	0
MGG_08897	Asparaginyl-tRNA synthetase	587 aa	0	0	Out	0	0	0	0
MGG_06516	Hypothetical protein	418 aa	0	Y	Out	1	0	0	0
MGG_05438	Hsc70 cochaperone	354 aa	0	0	Out	3	0	0	0
MGG_03641	Elongation factor 1-alpha	474 aa	0	0	Out	1	0	Y	0
MGG_04462	Chaperone dnaJ 2	418 aa	0	0	Out	0	0	Y	0
MGG_06065	HSP88-like protein	713 aa	0	0	Out	1	0	Y	0
MGG_01318	Deubiquitination-protection protein dph1	419 aa	0	0	Out	1	0	0	0
MGG_06496	Hypothetical protein	1257 aa	0	0	Out	4	0	0	0
MGG_06668	Hypothetical protein	259 aa	0	0	Out	0	0	Y	0
MGG_02481	Hypothetical protein	932 aa	0	0	Out	3	0	0	0
MGG_03346	Aspartylglucosaminidase	356 aa	Y	0	Out	1	0	0	0
MGG_01113	40S ribosomal protein S10-A	171 aa	0	Y	Out	0	0	Y	0
MGG_01271	Hypothetical protein	107 aa	0	Y	Out	0	0	0	0
MGG_03670	Subtilisin-like proteinase Spm1	537 aa	Y	0	Out	1	0	0	0
MGG_07752	ATP synthase subunit alpha	552 aa	0	0	Out	2	0	Y	0
MGG_02730	RNA binding protein	366 aa	0	0	Out	1	0	0	0
MGG_04894	Histone H1-binding protein	534 aa	0	0	Out	0	0	0	0
MGG_01625	Hypothetical protein	5118 aa	0	0	Out	0	0	0	0
MGG_00124	Hypothetical protein	952 aa	0	0	Out	5	0	0	0
MGG_03185	ATP synthase subunit beta	515 aa	0	0	Out	1	0	Y	0
MGG_01059	26S proteasome regulatory subunit rpn-8	358 aa	0	0	Out	4	0	Y	0
MGG_02671	Hypothetical protein	144 aa	0	Y	Out	3	0	0	0
MGG_09396	HET-C2 protein	207 aa	0	0	Out	0	0	0	0
MGG_12646	Nuclease domain-containing protein 1	895 aa	0	0	Out	3	0	Y	0
MGG_00450	Phosphoenolpyruvate carboxykinase	602 aa	0	0	Out	3	0	Y	0
MGG_04504	Translation machinery-associated protein 22	202 aa	0	Y	Out	0	0	0	0
MGG_01084	Glyceraldehyde-3-phosphate dehydrogenase	337 aa	0	0	Out	3	0	Y	0
MGG_03619	Fumarate reductase	620 aa	0	0	Out	2	0	Y	0
MGG_14693	Hypothetical protein	317 aa	0	0	Out	3	0	0	0
MGG_01712	Isocitrate dehydrogenase subunit 2	386 aa	0	0	Out	2	0	Y	0
MGG_00540	Hypothetical protein	385 aa	0	0	Out	0	0	0	0
MGG_10318	Hypothetical protein	178 aa	Y	0	Out	2	0	Y	0
MGG_02405	Hypothetical protein	543 aa	0	0	Out	3	0	0	0
MGG_15207	Hypothetical protein	138 aa	Y	0	Out	0	0	0	0
MGG_04136	Hypothetical protein	208 aa	0	Y	Out	0	0	0	0
MGG_07048	60S ribosomal protein L5	303 aa	0	0	Out	0	0	Y	0
MGG_00273	Hypothetical protein	135 aa	0	Y	Out	1	0	0	0
MGG_13222	Hypothetical protein	527 aa	0	0	Out	1	0	0	0
MGG_10969	Kynureninase	498 aa	0	0	Out	3	0	0	0
MGG_00968	Mitochondrial outer membrane protein porin	284 aa	0	0	Out	2	0	Y	0
MGG_09850	GYF domain-containing protein	1496 aa	0	0	Out	8	0	0	0
MGG_15814	Peptidyl-prolyl cis-trans isomerase B	208 aa	Y	0	1 (7-29)	1	0	0	0
MGG_01272	CORD and CS domain-containing protein	326 aa	0	0	Out	0	0	0	0
MGG_02516	Hypothetical protein	470 aa	0	0	Out	1	0	0	0
MGG_01222	Hypothetical protein	75 aa	0	Y	Inside	0	0	0	0
MGG_02835	Hypothetical protein	292 aa	0	0	Out	3	0	0	0
MGG_05204	Transcription initiation factor TFIID subunit 14	229 aa	0	Y	Out	2	0	0	0
MGG_01325	High mobility group protein	345 aa	0	0	Out	0	0	0	0
MGG_06066	Eukaryotic translation initiation factor 5B	1063 aa	0	0	Out	1	0	0	0
MGG_04719	Guanine nucleotide-binding protein subunit beta-like protein	317 aa	0	0	Out	2	0	Y	0
MGG_06316	Curved DNA-binding protein	414 aa	0	0	Out	0	0	0	0
MGG_04824	Acylphosphatase	92 aa	0	Y	Out	0	0	0	0
MGG_04522	Hypothetical protein	189 aa	0	0	Out	0	0	0	0
MGG_01744	Electron transfer flavoprotein subunit beta	258 aa	0	0	Out	0	0	0	0
MGG_07265	Endosulphine family protein	167 aa	0	0	Out	0	0	0	0
MGG_10448	Hypothetical protein	555 aa	0	0	Out	5	0	0	0
MGG_04210	Arginine biosynthesis ArgJ	465 aa	0	0	Out	2	0	0	0
MGG_10234	Hypothetical protein	193 aa	Y	0	Out	3	0	Y	0
MGG_15537	Hypothetical protein	651 aa	0	0	Out	2	0	0	0
MGG_07095	Hypothetical protein	582 aa	0	Y	Out	0	0	0	0
MGG_03577	Histone H2A	137 aa	0	0	Out	0	0	0	0
MGG_06952	Ribosomal protein L38e	82 aa	0	0	Inside	0	0	0	0
MGG_11185	Hypothetical protein	698 aa	0	0	Out	3	0	0	0
MGG_13610	Hydrolase	644 aa	Y	0	Out	5	0	Y	0
MGG_02715	Hypothetical protein	148 aa	Y	0	1 (7-29)	0	0	0	0
MGG_03838	Ser/Thr protein phosphatase	690 aa	0	0	Out	2	0	0	0
MGG_07511	Hypothetical protein	325 aa	0	0	Out	0	0	0	0
MGG_04752	ATP synthase subunit 4	247 aa	0	Y	Out	0	0	0	0
MGG_12154	Fatty acid synthase subunit alpha	1860 aa	0	0	Out	7	0	0	0
MGG_01124	Vesicle transport V-SNARE protein vti1	234 aa	0	0	1 (207-229)	1	0	0	0
MGG_04095	Vacuolar-sorting protein SNF7	227 aa	0	0	Out	0	0	0	0
MGG_01267	Hypothetical protein	106 aa	0	Y	Out	0	0	0	0
MGG_02925	Hypothetical protein	337 aa	0	0	Out	2	0	0	0
MGG_14976	Hypothetical protein	553 aa	0	0	Out	3	0	0	0
MGG_04374	Hypothetical protein	310 aa	Y	0	Out	2	0	0	0
MGG_15774	Ketol-acid reductoisomerase	401 aa	0	Y	Out	1	0	0	0
MGG_12809	Hypothetical protein	499 aa	0	0	Out	3	0	0	0
MGG_01757	Kinesin heavy chain	935 aa	0	0	Out	2	0	0	0
MGG_02632	Hypothetical protein	352 aa	0	Y	Out	3	0	0	0
MGG_06876	Clathrin light chain	235 aa	0	0	Out	1	0	0	0
MGG_01652	Hypothetical protein	118 aa	0	0	Inside	0	0	0	0
MGG_01367	Hypothetical protein	188 aa	Y	0	1 (6-28)	0	0	0	0
MGG_04556	Alcohol dehydrogenase 1	340 aa	0	Y	Out	1	0	0	0
MGG_01114	NADP-dependent mannitol dehydrogenase	348 aa	0	0	Out	2	0	0	0
MGG_02463	Hypothetical protein	131 aa	0	Y	Out	2	0	0	0
MGG_09890	Hypothetical protein	121 aa	0	Y	Out	0	0	0	0
MGG_07237	Hypothetical protein	122 aa	0	Y	Out	0	0	0	0
MGG_06192	Cytochrome b-c1 complex subunit 7	127 aa	0	Y	Out	0	0	0	0
MGG_02738	Hypothetical protein	137 aa	0	0	Out	0	0	0	0
MGG_08201	Hypothetical protein	137 aa	0	0	Out	0	0	Y	0
MGG_08180	SIS1	372 aa	0	0	Out	2	0	0	0
MGG_03073	Hypothetical protein	174 aa	0	Y	Out	0	0	Y	0
MGG_07456	Serine/threonine-protein phosphatase 2B catalytic subunit	587 aa	0	0	Out	0	0	0	0
MGG_01108	Protein transporter SEC31	1270 aa	0	0	Out	7	0	0	0
MGG_07389	Peptidyl-prolyl cis-trans isomerase ssp-1	179 aa	0	Y	Out	3	0	Y	0
MGG_17713	Hypothetical protein	637 aa	0	0	Out	6	0	0	0
MGG_17901	Cytochrome c oxidase subunit VIa	126 aa	0	Y	Out	0	0	0	0
MGG_05319	DNAJ domain-containing protein	682 aa	0	0	Out	1	0	0	0
MGG_02949	Cytoskeleton assembly control protein Sla2	1049 aa	0	0	Out	2	0	0	0
MGG_05448	BAG domain-containing protein	352 aa	0	Y	Out	1	0	0	0
MGG_09953	26S proteasome non-ATPase regulatory subunit 9	233 aa	0	Y	Out	1	0	0	0
MGG_00594	Hypothetical protein	2057 aa	0	0	Out	6	0	0	0
MGG_13410	Hypothetical protein	104 aa	0	Y	Out	1	0	0	0
MGG_03045	Ankyrin repeat protein	216 aa	0	0	Out	1	0	0	0
MGG_07900	Hypothetical protein	142 aa	Y	0	Out	1	0	0	0
MGG_06334	VTS1	620 aa	0	0	Out	5	0	0	0
MGG_12403	5-3 exoribonuclease 1	1436 aa	0	0	Out	8	0	0	0
MGG_09912	CAMK/CAMK1 protein kinase	407 aa	0	0	Out	1	0	0	0
MGG_06729	Hypothetical protein	457 aa	0	0	Out	2	0	0	0
MGG_16417	Hypothetical protein	563 aa	Y	0	1 (7-29)	1	0	0	0
MGG_04696	60S ribosomal protein L10a	218 aa	0	Y	Out	0	0	0	0
MGG_04716	V-type ATPase	116 aa	0	0	Out	0	0	0	0
MGG_07337	Fatty acid-binding protein	126 aa	0	Y	Out	1	0	0	0
MGG_02425	Hypothetical protein	1769 aa	0	0	Out	8	0	0	0
MGG_06003	Hypothetical protein	114 aa	0	0	1 (71-90)	0	0	0	0
MGG_04080	Hypothetical protein	908 aa	0	0	Out	8	0	0	0
MGG_10507	Amidohydrolase	988 aa	0	0	1 (51-68)	4	0	0	0
MGG_11512	Hypothetical protein	709 aa	0	0	Out	5	0	0	0
MGG_00431	Homogentisate 1,2-dioxygenase	504 aa	0	0	Out	1	0	Y	0
MGG_02541	Methylcrotonoyl-CoA carboxylase subunit beta	606 aa	0	0	Out	3	0	0	0
MGG_09885	Cleavage stimulation factor 64-kDa subunit	306 aa	0	0	Out	3	0	0	0
MGG_06662	FAD binding domain-containing protein	505 aa	Y	0	Out	2	0	0	0
MGG_04449	Branched-chain alpha-keto acid lipoamide acyltransferase	524 aa	0	Y	Out	0	0	0	0
MGG_03223	Hypothetical protein	2138 aa	0	0	Out	7	0	0	0
MGG_09190	Aminopeptidase 2	1036 aa	0	0	Out	7	0	Y	0
MGG_00703	MAS3 protein	323 aa	Y	0	Out	1	0	0	0
MGG_13012	Hypothetical protein	372 aa	Y	0	Out	0	0	Y	Y
MGG_08373	Hypothetical protein	184 aa	0	Y	Out	1	0	0	0
MGG_14602	Endo-1,6-beta-D-glucanase	489 aa	Y	0	Out	3	0	0	0
MGG_03353	Hypothetical protein	234 aa	Y	0	1 (13-32)	1	0	0	0
MGG_01005	Hypothetical protein	154 aa	0	Y	Out	1	0	0	0
MGG_06691	4-hydroxyphenylpyruvate dioxygenase	420 aa	0	0	Out	0	0	0	0
MGG_15094	Acetylcholinesterase	502 aa	Y	0	Out	4	0	Y	0
MGG_02471	Transketolase	688 aa	0	0	Out	3	0	Y	0
MGG_04495	Phosphoglucomutase	555 aa	0	0	Out	0	0	Y	0
MGG_06184	Hypothetical protein	317 aa	0	Y	Out	1	0	0	0
MGG_04400	ATP-dependent RNA helicase eIF4A	397 aa	0	0	Out	0	0	Y	0
MGG_01569	Minor allergen Alt a 7	205 aa	0	0	Out	0	0	Y	0
MGG_16472	Aminopeptidase 2	975 aa	0	0	Out	3	0	0	0
MGG_06719	ATP-citrate synthase subunit 1	666 aa	0	0	Out	1	0	0	0
MGG_07229	Glycylpeptide N-tetradecanoyltransferase	564 aa	0	0	Out	3	0	0	0
MGG_12797	Hypothetical protein	223 aa	0	0	Out	1	0	0	0
MGG_06270	Adenosine kinase	362 aa	0	0	Out	2	0	Y	0
MGG_14292	Leupeptin-inactivating enzyme 1	552 aa	0	Y	Out	4	0	Y	0
MGG_16149	ADP,ATP carrier protein	316 aa	0	0	4	0	0	0	0
MGG_02306	Abhydrolase	276 aa	0	Y	Out	1	0	0	0
MGG_04116	SH3 domain-containing protein	1239 aa	0	0	Out	2	0	0	0
MGG_01351	Protein phosphatase 2C Ptc2	452 aa	0	0	Out	1	0	Y	0
MGG_02479	Nuclear transport factor 2	127 aa	0	0	Out	1	0	0	0
MGG_16856	Hypothetical protein	69 aa	0	Y	Out	0	0	0	0
MGG_06498	5-methylthioadenosine phosphorylase	320 aa	0	Y	Out	0	0	0	0
MGG_02000	Hypothetical protein	472 aa	0	0	Out	0	0	0	0
MGG_12095	NADPH-dependent methylglyoxal reductase GRE2	352 aa	0	0	Out	0	0	Y	0
MGG_17962	Fumarate hydratase	547 aa	0	0	Out	3	0	0	0
MGG_11794	D-3-phosphoglycerate dehydrogenase 2	473 aa	0	0	Out	2	0	0	0
